# Supplementary material for: Postprandial metabolomics analysis reveals disordered serotonin metabolism in post-bariatric hypoglycemia
Source: J Clin Invest. 2024 Sep 12;134(21):e180157. doi: 10.1172/JCI180157 (PMC11527454; doi:10.1172/JCI180157)
Supplement: Supplemental table 2 [file jci-134-180157-s179.xlsx]

## Sheet: Supplementary Table 2
Supplementary Table 2. ID list of clusters
Metabolite	Cluster	Human.Metabolome.Database
C18:2 SM	clus_1	HMDB00673
C32:0 PC	clus_1	HMDB00095
C18:0 SM	clus_1	HMDB00827
C18:1 SM	clus_1	HMDB00207
C20:3 CE	clus_1	HMDB00885
C18:0 CE	clus_1	HMDB00827
C18:1 CE	clus_1	HMDB00207
C20:4 CE	clus_1	HMDB01043
C24:1 SM	clus_1	Not Found
C16:0 SM	clus_1	Not Found
C16:1 SM	clus_1	Not Found
C18:2 CE	clus_1	HMDB00673
C16:0 CE	clus_1	HMDB00885
C24:0 SM	clus_1	Not Found
C14:0 SM	clus_1	HMDB00806
C38:3 PC	clus_2	HMDB00095
C40:6 PC	clus_2	HMDB00095
betaine	clus_2	HMDB00043
creatinine	clus_2	HMDB00562
carnitine	clus_2	HMDB00062
C36:3 PC	clus_2	HMDB00095
C36:1 PC	clus_2	HMDB00095
C38:2 PC	clus_2	HMDB00095
fructose/glucose/galactose	clus_2	Not Found
C38:5 PC	clus_2	HMDB00095
C34:1 PC	clus_2	HMDB00095
C34:2 PC	clus_2	HMDB00095
C22:1 SM	clus_2	Not Found
C22:0 SM	clus_2	Not Found
C36:2 PC	clus_2	HMDB00095
valine-d8 (internal standard)	clus_2	HMDB00883
glycocholate-d4 (internal standard)	clus_2	Not Found
inosine-15N4 (internal standard)	clus_2	HMDB00195
thymine-d4 (internal standard)	clus_2	HMDB00262
C36:4 PC-B	clus_2	HMDB00095
phenylalanine-d8 (internal standard)	clus_2	HMDB00159
C24:0 PC (internal standard)	clus_2	HMDB00095
C17:0 LPC (internal standard)	clus_2	HMDB02259
C25:0 PC (internal standard)	clus_2	HMDB00095
C38:4 PC	clus_2	HMDB00095
urate	clus_2	Not Found
C54:4 TAG	clus_2	Not Found
C54:3 TAG	clus_2	Not Found
C54:5 TAG	clus_2	Not Found
C52:3 TAG	clus_2	Not Found
C52:2 TAG	clus_2	Not Found
C14:0 CE	clus_3	HMDB00806
C18:3 CE	clus_3	HMDB01388
C36:4 PC-A	clus_3	HMDB00095
C34:3 PC	clus_3	HMDB00095
C34:4 PC	clus_3	HMDB00095
C32:2 PC	clus_3	HMDB00095
C32:1 PC	clus_3	HMDB00095
C16:1 CE	clus_3	HMDB00885
C16:1 LPC	clus_3	Not Found
C14:0 LPC	clus_3	HMDB00806
C18:2 LPC	clus_3	HMDB00673
C18:1 LPC	clus_3	HMDB00207
C20:4 LPC	clus_3	HMDB01043
C16:0 LPC	clus_3	Not Found
C20:3 LPC	clus_3	Not Found
C18:0 LPC	clus_3	HMDB00827
C22:6 LPE	clus_3	Not Found
C58:7 TAG	clus_3	Not Found
C18:1 LPE	clus_3	Not Found
C20:4 LPE	clus_3	HMDB01043
C18:0 LPE	clus_3	Not Found
C16:0 LPE	clus_3	Not Found
C22:6 CE	clus_4	HMDB00885
C22:6 LPC	clus_4	Not Found
C38:6 PC	clus_4	HMDB00095
C56:8 TAG	clus_4	Not Found
C56:9 TAG	clus_4	Not Found
C58:9 TAG	clus_4	Not Found
C56:7 TAG	clus_4	Not Found
C58:8 TAG	clus_4	Not Found
phosphocreatine	clus_4	HMDB01511
putrescine	clus_4	HMDB01414
glutathione oxidized	clus_4	Not Found
C56:6 TAG	clus_4	Not Found
C56:4 TAG	clus_4	Not Found
C56:5 TAG	clus_4	Not Found
UMP	clus_4	HMDB00288
indoxylsulfate	clus_4	HMDB00682
serine	clus_4	HMDB00187
glycine	clus_4	HMDB00123
citrulline	clus_4	HMDB00904
arginine	clus_4	HMDB00517
trimethylamine-N-oxide	clus_4	HMDB00925
adipate	clus_4	HMDB00448
beta-hydroxybutyrate	clus_4	HMDB00357
acetylglycine	clus_4	HMDB00532
C50:2 TAG	clus_5	Not Found
C52:1 TAG	clus_5	Not Found
C50:1 TAG	clus_5	Not Found
C36:1 DAG	clus_5	HMDB00107
C34:2 DAG	clus_5	HMDB00107
C34:1 DAG	clus_5	HMDB00107
C36:2 DAG	clus_5	HMDB00107
C48:3 TAG	clus_5	Not Found
C46:2 TAG	clus_5	Not Found
C46:1 TAG	clus_5	Not Found
C48:1 TAG	clus_5	Not Found
C48:2 TAG	clus_5	Not Found
C46:0 TAG	clus_5	Not Found
C54:1 TAG	clus_5	Not Found
C48:0 TAG	clus_5	Not Found
C50:0 TAG	clus_5	Not Found
C56:3 TAG	clus_6	Not Found
C54:2 TAG	clus_6	Not Found
C56:2 TAG	clus_6	Not Found
C54:6 TAG	clus_6	Not Found
C54:8 TAG	clus_6	Not Found
C54:7 TAG	clus_6	Not Found
C52:6 TAG	clus_6	Not Found
C52:4 TAG	clus_6	Not Found
C52:5 TAG	clus_6	Not Found
C50:5 TAG	clus_6	Not Found
C48:4 TAG	clus_6	Not Found
C50:3 TAG	clus_6	Not Found
C50:4 TAG	clus_6	Not Found
isoleucine	clus_7	HMDB00172
leucine	clus_7	HMDB00687
phenylalanine	clus_7	HMDB00159
valine	clus_7	HMDB00883
glucose	clus_7	HMDB00122
tryptophan	clus_7	HMDB00929
methionine	clus_7	HMDB00696
tyrosine	clus_7	HMDB00158
pyruvate	clus_7	Not Found
alanine	clus_7	HMDB00161
lactate	clus_7	Not Found
methionine sulfoxide	clus_7	HMDB02005
asparagine	clus_7	HMDB00168
taurodeoxycholate-taurochenodeoxycholate	clus_8	HMDB00951
taurocholate	clus_8	Not Found
glycodeoxycholate-glycochenodeoxycholate	clus_8	HMDB00631
glycocholate	clus_8	Not Found
alpha-hydroxybutyrate	clus_8	HMDB00008
xanthurenate	clus_8	HMDB00881
2-aminoadipate	clus_8	HMDB00510
kynurenic acid	clus_8	HMDB00715
3-hydroxyanthranilic acid	clus_8	HMDB01476
quinolinate	clus_8	HMDB00232
xanthosine	clus_8	HMDB00299
pantothenate	clus_8	Not Found
allantoin	clus_8	HMDB00462
dimethylglycine	clus_8	HMDB00092
1-methylhistamine	clus_8	HMDB00898
F1P/F6P/G1P/G6P	clus_8	Not Found
phosphoethanolamine	clus_8	HMDB00224
3-phosphoglycerate	clus_8	HMDB00807
AMP	clus_8	HMDB00045
niacinamide	clus_8	HMDB01406
alpha-glycerophosphocholine	clus_8	HMDB00086
sucrose	clus_8	HMDB00258
lactose	clus_8	HMDB00186
4-hydroxybenzaldehyde	clus_8	HMDB11718
C56:1 TAG	clus_8	Not Found
adenosine	clus_8	HMDB00050
nonanoylcarnitine	clus_9	HMDB13288
acetylcarnitine	clus_9	HMDB00201
oleylcarnitine	clus_9	Not Found
heptanoylcarnitine	clus_9	HMDB13238
hexanoylcarnitine	clus_9	HMDB00705
decanoylcarnitine	clus_9	HMDB00651
lauroylcarnitine	clus_9	HMDB02250
uracil	clus_9	HMDB00300
thymine	clus_9	HMDB00262
hypoxanthine	clus_9	HMDB00157
xanthine	clus_9	HMDB00292
uridine	clus_9	HMDB00296
malate	clus_10	HMDB00744
alpha-ketoglutarate	clus_10	HMDB00208
isocitrate	clus_10	Not Found
aconitate	clus_10	HMDB00958
orotate	clus_10	HMDB00226
succinate/methylmalonate	clus_10	Not Found
citrate	clus_10	Not Found
glycerol	clus_10	HMDB00131
2-hydroxyglutarate	clus_10	Not Found
inositol	clus_10	Not Found
hydroxyphenylpyruvate	clus_10	HMDB00707
indolelactate	clus_10	HMDB00671
oxalate	clus_10	HMDB02329
adenine	clus_10	HMDB00034
glucuronate	clus_10	Not Found
gentistate	clus_10	Not Found
4-hydroxymandelate	clus_10	HMDB00822
