# Supplementary material for: Postprandial metabolomics analysis reveals disordered serotonin metabolism in post-bariatric hypoglycemia
Source: J Clin Invest. 2024 Sep 12;134(21):e180157. doi: 10.1172/JCI180157 (PMC11527454; doi:10.1172/JCI180157)
Supplement: Supplemental table 3 [file jci-134-180157-s180.xlsx]

## Sheet: Supplementary Table 3
	Hypo.t0.avg	Hypo.t1.avg	Hypo.t2.avg	NonHypo.t0.avg	NonHypo.t1.avg	NonHypo.t2.avg	OW.t0.avg	OW.t1.avg	OW.t2.avg	PreOp.t0.avg	PreOp.t1.avg	PreOp.t2.avg	Hypo.vs.Nonhypo.at.T0.p	Hypo.vs.Nonhypo.at.T0.FDR	Hypo.vs.Nonhypo.at.T0.logFC	Hypo.vs.Nonhypo.at.T0.FC	Hypo.vs.Nonhypo.at.T30.p	Hypo.vs.Nonhypo.at.T30.FDR	Hypo.vs.Nonhypo.at.T30.logFC	Hypo.vs.Nonhypo.at.T30.FC	Hypo.vs.Nonhypo.at.T120.p	Hypo.vs.Nonhypo.at.T120.FDR	Hypo.vs.Nonhypo.at.T120.logFC	Hypo.vs.Nonhypo.at.T120.FC	Hypo.vs.OW.at.T0.p	Hypo.vs.OW.at.T0.FDR	Hypo.vs.OW.at.T0.logFC	Hypo.vs.OW.at.T0.FC	Hypo.vs.OW.at.T30.p	Hypo.vs.OW.at.T30.FDR	Hypo.vs.OW.at.T30.logFC	Hypo.vs.OW.at.T30.FC	Hypo.vs.OW.at.T120.p	Hypo.vs.OW.at.T120.FDR	Hypo.vs.OW.at.T120.logFC	Hypo.vs.OW.at.T120.FC	Nonhypo.vs.OW.at.T0.p	Nonhypo.vs.OW.at.T0.FDR	Nonhypo.vs.OW.at.T0.logFC	Nonhypo.vs.OW.at.T0.FC	Nonhypo.vs.OW.at.T30.p	Nonhypo.vs.OW.at.T30.FDR	Nonhypo.vs.OW.at.T30.logFC	Nonhypo.vs.OW.at.T30.FC	Nonhypo.vs.OW.at.T120.p	Nonhypo.vs.OW.at.T120.FDR	Nonhypo.vs.OW.at.T120.logFC	Nonhypo.vs.OW.at.T120.FC	Hypo.vs.PreOp.at.T0.p
oxalate	19	18.3	18.8	17.9	17.6	18	18.7	18.4	18.6	19	18.7	18.7	1.42e-10	3.76e-08	1.05	2.07	9.44e-06	0.000625	0.677	1.6	1.74e-07	2.31e-05	0.819	1.76	0.107	0.341	0.318	1.25	0.388	0.661	-0.169	-1.12	0.271	0.472	0.216	1.16	0.000486	0.0223	-0.733	-1.66	6.78e-05	0.018	-0.847	-1.8	0.00371	0.0767	-0.603	-1.52	0.99
adenine	14.7	14.4	14.9	13.7	13.3	13.6	14.2	14	14.3	14.4	14.3	14.5	8.31e-07	7.34e-05	0.989	1.98	1.08e-07	2.87e-05	1.08	2.11	2.04e-09	5.39e-07	1.25	2.38	0.082	0.305	0.444	1.36	0.193	0.473	0.331	1.26	0.0135	0.0878	0.637	1.55	0.0399	0.276	-0.545	-1.46	0.00525	0.102	-0.748	-1.68	0.0214	0.121	-0.612	-1.53	0.346
hydroxyphenylpyruvate	14.9	16	15.5	9.63	13.1	11.4	15.2	15.6	15.5	15.4	15.7	15.6	6.37e-07	7.34e-05	5.25	38	0.00377	0.1	2.9	7.46	5.39e-05	0.00285	4.14	17.7	0.823	0.942	-0.296	-1.23	0.721	0.886	0.474	1.39	0.955	0.993	0.0741	1.05	0.000114	0.0151	-5.54	-46.7	0.0799	0.415	-2.43	-5.38	0.00385	0.0767	-4.07	-16.8	0.703
UMP	15.6	15	15.5	16.4	15.8	16.3	15.6	15.5	15.7	15.4	15.3	15.1	1.18e-06	7.8e-05	-0.82	-1.76	5.08e-06	0.000449	-0.763	-1.7	5.83e-07	5.15e-05	-0.846	-1.8	0.911	0.962	-0.0238	-1.02	0.0441	0.196	-0.434	-1.35	0.321	0.509	-0.212	-1.16	0.000505	0.0223	0.796	1.74	0.139	0.535	0.328	1.26	0.00499	0.0767	0.634	1.55	0.437
glucuronate	21.3	20.7	21.3	20	19.3	19.9	20.8	20.3	20.4	20.4	20.2	20.3	1.55e-06	8.2e-05	1.35	2.55	7.23e-07	9.58e-05	1.4	2.63	1.29e-06	8.54e-05	1.36	2.57	0.179	0.47	0.48	1.39	0.285	0.58	0.381	1.3	0.0182	0.105	0.853	1.81	0.02	0.197	-0.869	-1.83	0.00685	0.104	-1.02	-2.02	0.17	0.361	-0.507	-1.42	0.0159
pyruvate	18.5	19.6	19.1	19.3	20.2	19.4	19.3	20.3	19.5	18.9	19.4	19	7.77e-05	0.00343	-0.848	-1.8	0.00364	0.1	-0.61	-1.53	0.207	0.637	-0.259	-1.2	0.00496	0.0644	-0.8	-1.74	0.0159	0.104	-0.682	-1.6	0.129	0.299	-0.425	-1.34	0.868	0.944	0.0477	1.03	0.801	0.998	-0.0724	-1.05	0.565	0.73	-0.166	-1.12	0.122
gentistate	18	17.5	17.9	16.2	15.9	16.3	17.3	17	16.8	15.3	15	15.1	0.000909	0.0344	1.74	3.35	0.00249	0.0825	1.58	2.99	0.00205	0.0601	1.61	3.06	0.368	0.645	0.624	1.54	0.455	0.708	0.516	1.43	0.105	0.278	1.13	2.19	0.12	0.429	-1.12	-2.17	0.139	0.535	-1.06	-2.09	0.5	0.692	-0.483	-1.4	0.000223
glucose	11.6	11.9	11.6	12	12.2	11.8	11.9	12.2	11.9	11.8	12	11.7	0.00147	0.0467	-0.335	-1.26	0.00162	0.0613	-0.332	-1.26	0.0621	0.4	-0.193	-1.14	0.0359	0.198	-0.295	-1.23	0.0335	0.164	-0.299	-1.23	0.0914	0.263	-0.236	-1.18	0.781	0.913	0.0398	1.03	0.82	0.998	0.0327	1.02	0.761	0.877	-0.0438	-1.03	0.196
2-aminoadipate	13.7	16	16.4	16.2	16.2	16.4	16.8	16.6	16.9	14.4	16.5	16.7	0.00159	0.0467	-2.59	-6.01	0.857	0.989	-0.143	-1.1	0.998	0.998	0.00197	1	0.00436	0.0644	-3.16	-8.91	0.613	0.843	-0.546	-1.46	0.624	0.765	-0.53	-1.44	0.611	0.857	-0.569	-1.48	0.718	0.998	-0.403	-1.32	0.634	0.778	-0.532	-1.45	0.482
phenylalanine	20.9	21.2	20.9	21.4	21.5	21.2	21.5	21.7	21.6	21.3	21.4	21.3	0.00218	0.0578	-0.412	-1.33	0.0236	0.292	-0.301	-1.23	0.0408	0.332	-0.271	-1.21	0.00303	0.0644	-0.541	-1.46	0.00774	0.0668	-0.484	-1.4	0.000644	0.0134	-0.629	-1.55	0.484	0.791	-0.129	-1.09	0.321	0.833	-0.183	-1.14	0.0545	0.183	-0.358	-1.28	0.0267
pantothenate	18.1	17.9	18.1	19.3	19.2	19.2	19	19.2	19.2	18.1	18.2	18	0.00254	0.0582	-1.16	-2.23	0.00102	0.0456	-1.27	-2.41	0.00401	0.0818	-1.1	-2.15	0.0912	0.322	-0.865	-1.82	0.0113	0.083	-1.31	-2.48	0.0424	0.175	-1.04	-2.06	0.576	0.852	0.294	1.23	0.934	0.998	-0.0434	-1.03	0.911	0.943	0.0587	1.04	0.93
4-hydroxymandelate	18.4	18.3	18.5	17.4	17.5	17.8	18.4	18.4	18.4	17.7	17.6	17.8	0.00264	0.0582	0.936	1.91	0.00487	0.117	0.873	1.83	0.0238	0.243	0.695	1.62	0.912	0.962	-0.0453	-1.03	0.832	0.951	-0.0875	-1.06	0.823	0.905	0.092	1.07	0.0233	0.212	-0.981	-1.97	0.0262	0.231	-0.961	-1.95	0.159	0.352	-0.603	-1.52	0.112
tryptophan	17.8	17.9	17.8	18.2	18.3	18.2	18.4	18.4	18.2	17.9	17.9	18	0.00318	0.0601	-0.488	-1.4	0.0289	0.292	-0.357	-1.28	0.0196	0.226	-0.382	-1.3	0.0051	0.0644	-0.628	-1.55	0.031	0.161	-0.479	-1.39	0.0409	0.175	-0.453	-1.37	0.537	0.822	-0.14	-1.1	0.591	0.998	-0.122	-1.09	0.754	0.876	-0.0711	-1.05	0.581
xanthurenate	11.8	15.3	12.5	14.7	15.4	15	15.6	15.8	15.4	15.5	15.7	15.3	0.00304	0.0601	-2.93	-7.61	0.927	0.989	-0.0883	-1.06	0.00895	0.132	-2.57	-5.92	0.00461	0.0644	-3.8	-13.9	0.702	0.886	-0.5	-1.41	0.0284	0.139	-2.91	-7.5	0.522	0.815	-0.868	-1.82	0.761	0.998	-0.412	-1.33	0.801	0.896	-0.341	-1.27	0.00592
glutathione oxidized	9.63	8.44	11.2	13.3	11.8	12.3	11.1	10.3	11.1	8.54	6.65	8.42	0.00384	0.0678	-3.67	-12.8	0.0073	0.13	-3.4	-10.5	0.366	0.797	-1.12	-2.18	0.37	0.645	-1.51	-2.85	0.276	0.58	-1.84	-3.58	0.94	0.989	0.126	1.09	0.217	0.581	2.16	4.47	0.373	0.879	1.56	2.94	0.474	0.679	1.25	2.38	0.517
methionine	16.5	17.1	16.6	17	17.4	16.9	17	17.4	17.2	16.8	16.9	16.7	0.00446	0.0723	-0.448	-1.36	0.0438	0.342	-0.314	-1.24	0.0615	0.4	-0.291	-1.22	0.0269	0.167	-0.47	-1.38	0.201	0.488	-0.269	-1.2	0.00657	0.0697	-0.581	-1.5	0.922	0.959	-0.0213	-1.01	0.835	0.998	0.045	1.03	0.182	0.372	-0.29	-1.22	0.284
homogentistate	18.5	18.4	18.5	17.6	17.7	17.9	18.6	18.6	18.6	17.7	17.7	17.7	0.00464	0.0723	0.871	1.83	0.0262	0.292	0.678	1.6	0.052	0.387	0.59	1.51	0.752	0.925	-0.129	-1.09	0.658	0.855	-0.181	-1.13	0.972	0.993	-0.0144	-1.01	0.0198	0.197	-1	-2	0.0447	0.303	-0.858	-1.81	0.155	0.347	-0.605	-1.52	0.0545
2-hydroxyglutarate	18.9	18.7	19.2	18.5	18.2	18.7	18.4	18.3	18.5	19	18.8	19	0.00499	0.0735	0.464	1.38	0.00674	0.13	0.447	1.36	0.00109	0.0412	0.545	1.46	0.0269	0.167	0.493	1.41	0.0879	0.303	0.378	1.3	0.00107	0.019	0.741	1.67	0.9	0.951	0.0287	1.02	0.76	0.998	-0.0694	-1.05	0.387	0.621	0.197	1.15	0.886
isocitrate	21.5	21	21.5	21.1	20.6	21.1	20.9	20.7	20.8	21.3	21.1	21.3	0.00589	0.0743	0.429	1.35	0.00929	0.145	0.404	1.32	0.00249	0.0601	0.473	1.39	0.00849	0.0866	0.556	1.47	0.102	0.328	0.341	1.27	0.000577	0.0134	0.738	1.67	0.553	0.833	0.127	1.09	0.768	0.998	-0.0631	-1.04	0.218	0.412	0.265	1.2	0.493
niacinamide	12.6	12.5	12.5	13.6	13.1	12.5	13.7	13.9	13.2	12.9	13	12.9	0.00556	0.0743	-1.04	-2.06	0.104	0.507	-0.6	-1.52	0.914	0.974	0.0398	1.03	0.027	0.167	-1.12	-2.17	0.00371	0.0438	-1.48	-2.79	0.195	0.389	-0.648	-1.57	0.88	0.944	-0.0778	-1.06	0.0896	0.44	-0.882	-1.84	0.184	0.372	-0.688	-1.61	0.553
phosphoethanolamine	10.2	10.6	10.4	10.8	11	10.4	10.7	10.6	10.5	10.4	10.4	10.4	0.00586	0.0743	-0.648	-1.57	0.0514	0.378	-0.453	-1.37	0.899	0.965	-0.0291	-1.02	0.0959	0.326	-0.524	-1.44	0.95	0.994	0.0195	1.01	0.745	0.858	-0.102	-1.07	0.702	0.895	0.124	1.09	0.146	0.553	0.472	1.39	0.823	0.905	-0.0724	-1.05	0.508
kynurenic acid	10	10.6	10	10.8	11.4	10.8	11.1	11.7	11.5	11.3	11.5	11	0.00674	0.0776	-0.81	-1.75	0.0075	0.13	-0.799	-1.74	0.00736	0.13	-0.801	-1.74	0.0117	0.101	-1.02	-2.03	0.00916	0.0714	-1.06	-2.08	0.000249	0.0123	-1.52	-2.86	0.608	0.857	-0.211	-1.16	0.53	0.956	-0.258	-1.2	0.0844	0.233	-0.716	-1.64	0.00214
lactate	24.3	24.8	24.6	24.7	25	24.5	24.6	25	24.6	24.6	24.6	24.5	0.00664	0.0776	-0.459	-1.37	0.155	0.518	-0.236	-1.18	0.621	0.888	0.0818	1.06	0.134	0.387	-0.339	-1.26	0.463	0.711	-0.165	-1.12	0.966	0.993	-0.0096	-1.01	0.606	0.857	0.12	1.09	0.76	0.998	0.0711	1.05	0.694	0.836	-0.0914	-1.07	0.17
phosphocreatine	16.4	15.9	16.4	17.1	16.4	16.8	16.5	16.2	16.6	16.7	16.4	16.9	0.00904	0.0999	-0.641	-1.56	0.0297	0.292	-0.531	-1.44	0.119	0.493	-0.378	-1.3	0.918	0.962	-0.0337	-1.02	0.429	0.687	-0.259	-1.2	0.481	0.654	-0.231	-1.17	0.0754	0.353	0.608	1.52	0.423	0.923	0.272	1.21	0.664	0.803	0.147	1.11	0.5
C22:6 LPC	25.6	24.9	25.4	26.1	25.3	25.9	25.5	25.3	25.3	25.7	25.5	25.4	0.0104	0.111	-0.51	-1.42	0.0264	0.292	-0.44	-1.36	0.0114	0.151	-0.504	-1.42	0.89	0.959	0.0367	1.03	0.123	0.358	-0.413	-1.33	0.554	0.703	0.157	1.12	0.0491	0.303	0.547	1.46	0.92	0.998	0.0276	1.02	0.018	0.115	0.661	1.58	0.783
putrescine	14.2	13.4	14	14.6	13.8	14.3	14.6	14.4	14.2	14.2	13.7	14	0.0121	0.123	-0.479	-1.39	0.0243	0.292	-0.429	-1.35	0.147	0.514	-0.273	-1.21	0.106	0.341	-0.415	-1.33	0.000122	0.0162	-1.02	-2.03	0.653	0.782	-0.114	-1.08	0.807	0.926	0.0644	1.05	0.0261	0.231	-0.595	-1.51	0.547	0.724	0.159	1.12	0.967
threonine	16.8	17.1	16.9	17.3	17.4	17.2	17.2	17.3	17.2	17.1	17	17	0.0134	0.127	-0.491	-1.41	0.0697	0.437	-0.357	-1.28	0.126	0.498	-0.3	-1.23	0.118	0.367	-0.417	-1.34	0.325	0.607	-0.261	-1.2	0.21	0.416	-0.333	-1.26	0.789	0.913	0.0734	1.05	0.728	0.998	0.0955	1.07	0.903	0.939	-0.0332	-1.02	0.306
alanine	18.2	18.7	18.6	18.5	18.9	18.6	18.5	18.8	18.8	18.5	18.4	18.6	0.0134	0.127	-0.389	-1.31	0.183	0.558	-0.207	-1.15	0.801	0.915	-0.039	-1.03	0.0775	0.294	-0.374	-1.3	0.585	0.816	-0.115	-1.08	0.283	0.478	-0.226	-1.17	0.945	0.967	0.0151	1.01	0.673	0.998	0.0918	1.07	0.39	0.621	-0.187	-1.14	0.0658
leucine	20.9	21.4	20.7	21.3	21.7	21	21.5	21.9	21.5	21.3	21.5	21.3	0.0145	0.133	-0.4	-1.32	0.0636	0.432	-0.301	-1.23	0.0388	0.332	-0.336	-1.26	0.0118	0.101	-0.56	-1.47	0.0526	0.218	-0.428	-1.35	0.000301	0.0123	-0.821	-1.77	0.477	0.785	-0.161	-1.12	0.574	0.998	-0.127	-1.09	0.0341	0.151	-0.485	-1.4	0.0621
tyrosine	16.1	16.7	16.4	16.5	16.9	16.5	16.5	16.8	16.7	16.7	16.7	16.8	0.0173	0.152	-0.385	-1.31	0.108	0.51	-0.257	-1.2	0.387	0.797	-0.138	-1.1	0.04	0.208	-0.449	-1.37	0.622	0.846	-0.106	-1.08	0.148	0.339	-0.314	-1.24	0.773	0.913	-0.0644	-1.05	0.5	0.951	0.151	1.11	0.43	0.644	-0.177	-1.13	0.0103
phosphocholine	11	11.3	11.2	11.4	11.6	11.2	11.5	11.6	11.6	11.1	11.1	11.2	0.0181	0.155	-0.383	-1.3	0.0859	0.455	-0.276	-1.21	0.588	0.875	0.0865	1.06	0.0521	0.24	-0.426	-1.34	0.174	0.439	-0.296	-1.23	0.125	0.297	-0.335	-1.26	0.85	0.944	-0.0425	-1.03	0.928	0.998	-0.0201	-1.01	0.063	0.192	-0.421	-1.34	0.634
serotonin	5.32	6.93	7.58	8.64	8.44	6.32	8.95	8.61	9.06	7.83	7.87	6.79	0.0197	0.163	-3.32	-10	0.284	0.645	-1.51	-2.84	0.37	0.797	1.26	2.39	0.0591	0.261	-3.64	-12.4	0.38	0.661	-1.68	-3.19	0.436	0.622	-1.49	-2.8	0.875	0.944	-0.311	-1.24	0.932	0.998	-0.168	-1.12	0.166	0.357	-2.74	-6.7	0.19
valine	20.6	20.8	20.6	20.9	21.1	20.8	21	21.1	21	21.1	21	21	0.0231	0.185	-0.344	-1.27	0.0539	0.386	-0.29	-1.22	0.0848	0.459	-0.259	-1.2	0.0497	0.239	-0.402	-1.32	0.111	0.341	-0.325	-1.25	0.0361	0.162	-0.43	-1.35	0.781	0.913	-0.0582	-1.04	0.866	0.998	-0.0352	-1.02	0.415	0.644	-0.171	-1.13	0.00902
thymine	17.2	16.7	17.1	16.8	16.3	16.7	16.8	16.7	16.7	16.5	16.3	16.4	0.0243	0.189	0.394	1.31	0.0352	0.311	0.368	1.29	0.0283	0.267	0.384	1.3	0.105	0.341	0.383	1.3	0.905	0.993	0.0281	1.02	0.187	0.378	0.311	1.24	0.964	0.975	-0.011	-1.01	0.164	0.57	-0.34	-1.27	0.765	0.877	-0.0727	-1.05	0.00282
F1P/F6P/G1P/G6P	16	16.4	16.2	16.5	16.6	16.1	15.9	16.3	16	15.9	16.1	15.8	0.0249	0.189	-0.508	-1.42	0.352	0.69	-0.208	-1.16	0.734	0.893	0.0758	1.05	0.792	0.93	0.0801	1.06	0.652	0.855	0.137	1.1	0.454	0.627	0.228	1.17	0.0637	0.353	0.588	1.5	0.273	0.762	0.345	1.27	0.629	0.776	0.152	1.11	0.632
succinate/methylmalonate	23.3	22.5	23.1	22.8	22.3	22.8	22.6	22.1	22.3	23.1	22.7	22.9	0.0283	0.203	0.439	1.36	0.155	0.518	0.282	1.22	0.119	0.493	0.311	1.24	0.0159	0.127	0.659	1.58	0.106	0.333	0.438	1.35	0.00391	0.0493	0.795	1.73	0.43	0.748	0.219	1.16	0.576	0.998	0.155	1.11	0.0842	0.233	0.484	1.4	0.495
dUMP	13.3	12.7	13.2	12.3	12.8	12.4	13.5	13.3	13	13.4	12.9	12.7	0.0276	0.203	1.09	2.12	0.802	0.976	-0.122	-1.09	0.103	0.47	0.8	1.74	0.855	0.951	-0.12	-1.09	0.382	0.661	-0.579	-1.49	0.703	0.831	0.252	1.19	0.0802	0.353	-1.21	-2.31	0.505	0.951	-0.457	-1.37	0.424	0.644	-0.547	-1.46	0.891
isoleucine	20.2	20.9	19.9	20.6	21.2	20.2	20.8	21.2	20.8	20.6	20.8	20.5	0.0301	0.21	-0.373	-1.29	0.058	0.404	-0.325	-1.25	0.0736	0.433	-0.306	-1.24	0.0268	0.167	-0.518	-1.43	0.214	0.502	-0.287	-1.22	0.000659	0.0134	-0.813	-1.76	0.544	0.823	-0.145	-1.11	0.876	0.998	0.0372	1.03	0.0359	0.153	-0.507	-1.42	0.12
asparagine	15.9	16.3	15.9	16.2	16.5	16.1	16.1	16.3	16.2	15.5	15.6	15.6	0.0342	0.219	-0.272	-1.21	0.146	0.518	-0.186	-1.14	0.144	0.508	-0.187	-1.14	0.25	0.558	-0.199	-1.15	0.935	0.993	-0.0141	-1.01	0.109	0.284	-0.279	-1.21	0.682	0.88	0.0731	1.05	0.338	0.851	0.171	1.13	0.605	0.76	-0.0924	-1.07	0.0424
aconitate	20.8	20.5	20.6	20.4	20.2	20.1	19.8	20	19.9	20.5	20.5	20.3	0.0327	0.219	0.384	1.3	0.136	0.518	0.266	1.2	0.00234	0.0601	0.555	1.47	0.000171	0.00906	0.946	1.93	0.0641	0.252	0.451	1.37	0.00345	0.0457	0.723	1.65	0.0264	0.212	0.562	1.48	0.459	0.943	0.185	1.14	0.5	0.692	0.168	1.12	0.242
alpha-glycerophosphocholine	11.6	11.4	11.5	12	12	11.4	12.1	12.2	12	11.4	11.3	11.4	0.0364	0.219	-0.408	-1.33	0.00786	0.13	-0.523	-1.44	0.351	0.797	0.18	1.13	0.0607	0.264	-0.496	-1.41	0.00332	0.0418	-0.789	-1.73	0.0787	0.247	-0.464	-1.38	0.746	0.913	-0.0879	-1.06	0.327	0.833	-0.266	-1.2	0.0193	0.115	-0.644	-1.56	0.521
allantoin	10.4	10.3	10.3	10.9	10.7	10.6	11.3	11.2	11	10.8	10.6	10.4	0.036	0.219	-0.474	-1.39	0.0706	0.437	-0.407	-1.33	0.122	0.493	-0.348	-1.27	0.00543	0.0654	-0.863	-1.82	0.00188	0.0329	-0.971	-1.96	0.0129	0.0878	-0.768	-1.7	0.217	0.581	-0.389	-1.31	0.0752	0.399	-0.564	-1.48	0.182	0.372	-0.421	-1.34	0.291
uracil	18.4	17.7	18	18	17.5	17.7	18	17.9	17.6	17.6	17.6	17.3	0.0343	0.219	0.382	1.3	0.2	0.57	0.229	1.17	0.121	0.493	0.278	1.21	0.128	0.378	0.37	1.29	0.493	0.726	-0.166	-1.12	0.154	0.346	0.347	1.27	0.963	0.975	-0.0115	-1.01	0.117	0.492	-0.395	-1.32	0.784	0.891	0.0687	1.05	0.00244
alpha-hydroxybutyrate	19.9	19.7	19.8	20.3	20.1	20.2	20	20.1	20.1	20.4	20.4	20.4	0.0371	0.219	-0.417	-1.34	0.0312	0.295	-0.432	-1.35	0.0592	0.4	-0.377	-1.3	0.729	0.907	-0.0931	-1.07	0.135	0.381	-0.404	-1.32	0.402	0.592	-0.226	-1.17	0.245	0.61	0.324	1.25	0.921	0.998	0.0276	1.02	0.587	0.751	0.151	1.11	0.0601
AMP	14.8	14.6	15.9	15.9	14.7	14.9	15.7	16	15.8	15.1	15.5	15.6	0.0365	0.219	-1.11	-2.16	0.762	0.967	-0.159	-1.12	0.0515	0.387	1.03	2.04	0.204	0.506	-0.907	-1.87	0.0457	0.198	-1.44	-2.71	0.808	0.899	0.173	1.13	0.784	0.913	0.201	1.15	0.0847	0.424	-1.28	-2.43	0.246	0.453	-0.857	-1.81	0.699
orotate	18	17.4	18	17.6	17	17.4	17.6	17	17	17.7	17.3	17.7	0.0389	0.224	0.396	1.32	0.0339	0.309	0.407	1.33	0.00675	0.128	0.524	1.44	0.0874	0.313	0.444	1.36	0.0939	0.311	0.435	1.35	0.000519	0.0134	0.927	1.9	0.858	0.944	0.0477	1.03	0.917	0.998	0.0276	1.02	0.133	0.316	0.402	1.32	0.171
taurocholate	15.8	17.5	16.1	14.4	17.1	16.1	15.1	15.5	16.1	16	17.1	16.5	0.0397	0.224	1.33	2.52	0.536	0.833	0.396	1.32	0.953	0.981	-0.0374	-1.03	0.451	0.707	0.656	1.58	0.026	0.146	1.96	3.9	0.978	0.993	-0.0242	-1.02	0.453	0.754	-0.676	-1.6	0.0839	0.424	1.57	2.96	0.988	0.99	0.0132	1.01	0.757
indoxylsulfate	23.2	22.8	23.6	23.9	23.5	24.3	23.3	23.1	23.1	21.6	21.5	21.6	0.0424	0.234	-0.683	-1.61	0.04	0.322	-0.692	-1.62	0.0394	0.332	-0.694	-1.62	0.867	0.953	-0.0755	-1.05	0.517	0.743	-0.293	-1.23	0.25	0.448	0.522	1.44	0.196	0.563	0.608	1.52	0.395	0.895	0.399	1.32	0.0108	0.0993	1.22	2.32	0.000616
histamine	9.57	9.26	9.97	10.5	10.6	10.1	9.81	9.89	9.95	9.57	9.73	9.55	0.0453	0.245	-0.94	-1.92	0.00642	0.13	-1.29	-2.45	0.776	0.909	-0.132	-1.1	0.704	0.892	-0.24	-1.18	0.322	0.605	-0.627	-1.54	0.974	0.993	0.0207	1.01	0.285	0.657	0.7	1.62	0.308	0.826	0.667	1.59	0.815	0.9	0.153	1.11	0.998
C22:6 LPE	27.9	27.2	27.8	28.4	27.6	28.2	28.1	27.8	27.7	27.3	27.1	27.3	0.0465	0.247	-0.449	-1.37	0.0841	0.455	-0.389	-1.31	0.0935	0.468	-0.377	-1.3	0.602	0.819	-0.158	-1.12	0.0473	0.202	-0.609	-1.52	0.605	0.746	0.157	1.11	0.354	0.686	0.291	1.22	0.484	0.951	-0.22	-1.16	0.0913	0.247	0.534	1.45	0.0529
beta-hydroxybutyrate	20.6	18.6	18.8	19.8	18.1	18.5	18.3	17.8	16.6	19.6	19.1	17.1	0.0482	0.248	0.863	1.82	0.206	0.57	0.548	1.46	0.574	0.875	0.243	1.18	0.000155	0.00906	2.32	5	0.149	0.399	0.853	1.81	0.000373	0.0123	2.17	4.51	0.0183	0.197	1.46	2.75	0.616	0.998	0.305	1.24	0.00204	0.0767	1.93	3.81	0.0847
C20:3 LPC	28.5	27.9	28.6	28.9	28.3	28.9	28.6	28.4	28.4	28	27.7	28	0.0512	0.261	-0.405	-1.32	0.0796	0.455	-0.363	-1.29	0.14	0.508	-0.305	-1.24	0.609	0.821	-0.143	-1.1	0.113	0.343	-0.446	-1.36	0.591	0.731	0.15	1.11	0.365	0.686	0.262	1.2	0.775	0.998	-0.0828	-1.06	0.118	0.295	0.455	1.37	0.0567
C20:4 LPE	25.4	24.7	25	25.7	25.2	25.5	24.9	24.8	24.8	25	24.9	24.9	0.056	0.28	-0.356	-1.28	0.0172	0.228	-0.446	-1.36	0.00873	0.132	-0.493	-1.41	0.0664	0.274	0.464	1.38	0.755	0.913	-0.0781	-1.06	0.381	0.576	0.219	1.16	0.0021	0.0427	0.819	1.76	0.158	0.557	0.368	1.29	0.0071	0.0831	0.712	1.64	0.18
choline	20.9	21	21	21.3	21.2	21.2	21.1	21.2	21.2	21.2	21.2	21.2	0.0594	0.291	-0.301	-1.23	0.117	0.518	-0.249	-1.19	0.103	0.47	-0.259	-1.2	0.541	0.781	-0.131	-1.1	0.357	0.647	-0.198	-1.15	0.318	0.508	-0.215	-1.16	0.446	0.753	0.169	1.12	0.818	0.998	0.0509	1.04	0.842	0.914	0.0443	1.03	0.237
C56:7 TAG	25.7	25.1	25.7	26.1	25.4	26.1	25.4	25.1	25.4	25.5	25.5	25.7	0.0612	0.295	-0.317	-1.25	0.0775	0.455	-0.298	-1.23	0.0213	0.235	-0.392	-1.31	0.162	0.442	0.32	1.25	0.996	0.999	-0.00114	-1	0.152	0.345	0.328	1.26	0.00809	0.113	0.637	1.56	0.209	0.668	0.297	1.23	0.00294	0.0767	0.72	1.65	0.335
C54:5 TAG	27.4	26.9	27.6	27.8	27.1	28.1	27.3	27.1	27.5	27.2	27	27.2	0.0675	0.313	-0.348	-1.27	0.17	0.537	-0.26	-1.2	0.0221	0.235	-0.438	-1.35	0.644	0.84	0.118	1.09	0.309	0.593	-0.261	-1.2	0.503	0.665	0.172	1.13	0.0811	0.353	0.466	1.38	0.996	0.999	-0.00148	-1	0.0235	0.122	0.609	1.53	0.333
C38:3 PC	27.7	27	27.7	28.1	27.2	27.8	28.2	28	28	27.7	27.5	27.7	0.0685	0.313	-0.395	-1.31	0.347	0.69	-0.202	-1.15	0.516	0.866	-0.139	-1.1	0.065	0.273	-0.544	-1.46	0.000951	0.0307	-0.997	-2	0.276	0.472	-0.319	-1.25	0.622	0.857	-0.149	-1.11	0.00991	0.119	-0.794	-1.73	0.552	0.724	-0.18	-1.13	0.953
pipecolic acid	15	14.8	15.1	14.5	14.2	14.5	14.7	14.7	14.8	14.7	14.6	14.8	0.0676	0.313	0.562	1.48	0.0814	0.455	0.536	1.45	0.0708	0.426	0.556	1.47	0.378	0.645	0.366	1.29	0.937	0.993	0.0329	1.02	0.492	0.661	0.285	1.22	0.647	0.868	-0.196	-1.15	0.242	0.724	-0.503	-1.42	0.527	0.724	-0.271	-1.21	0.478
C18:2 LPC	28.9	28.3	28.9	29.3	28.6	29.4	29	28.7	28.6	28.3	28.1	28.3	0.0724	0.323	-0.412	-1.33	0.138	0.518	-0.339	-1.27	0.057	0.4	-0.437	-1.35	0.844	0.951	-0.0607	-1.04	0.179	0.443	-0.418	-1.34	0.229	0.44	0.373	1.3	0.273	0.646	0.352	1.28	0.806	0.998	-0.0786	-1.06	0.0128	0.0993	0.811	1.75	0.0509
C52:4 TAG	28.3	27.7	28.3	28.7	28	28.7	28.7	28.3	28.5	28.5	28.1	28.4	0.0731	0.323	-0.39	-1.31	0.214	0.57	-0.269	-1.2	0.0955	0.469	-0.362	-1.29	0.213	0.508	-0.367	-1.29	0.0555	0.226	-0.567	-1.48	0.644	0.776	-0.135	-1.1	0.939	0.964	0.0232	1.02	0.326	0.833	-0.298	-1.23	0.455	0.658	0.227	1.17	0.615
C18:0 LPC	29.4	28.6	29.3	29.7	29	29.6	29.4	29.1	29.1	28.8	28.6	28.7	0.0745	0.324	-0.384	-1.31	0.116	0.518	-0.338	-1.26	0.139	0.508	-0.318	-1.25	0.747	0.925	-0.0936	-1.07	0.0838	0.3	-0.506	-1.42	0.461	0.632	0.214	1.16	0.334	0.685	0.291	1.22	0.575	0.998	-0.168	-1.12	0.0789	0.23	0.532	1.45	0.0515
C38:6 PC	28.8	28.1	28.8	29.1	28.3	29.1	28.8	28.4	28.4	28.8	28.5	28.6	0.0798	0.338	-0.33	-1.26	0.158	0.518	-0.265	-1.2	0.139	0.508	-0.278	-1.21	0.942	0.975	-0.0185	-1.01	0.258	0.56	-0.288	-1.22	0.159	0.351	0.359	1.28	0.237	0.61	0.311	1.24	0.93	0.998	-0.0232	-1.02	0.017	0.113	0.637	1.56	0.825
betaine	22.7	22.3	22.8	23	22.5	23	22.7	22.5	22.7	22.6	22.4	22.6	0.0804	0.338	-0.301	-1.23	0.137	0.518	-0.256	-1.19	0.246	0.68	-0.199	-1.15	0.757	0.925	-0.0718	-1.05	0.311	0.593	-0.236	-1.18	0.77	0.878	0.0679	1.05	0.34	0.685	0.23	1.17	0.933	0.998	0.0201	1.01	0.269	0.475	0.267	1.2	0.863
dimethylglycine	16.3	16.1	16.5	16.6	16.5	16.7	16.9	17	17.2	16.4	16.3	16.5	0.0822	0.34	-0.358	-1.28	0.0392	0.322	-0.426	-1.34	0.234	0.675	-0.244	-1.18	0.0251	0.167	-0.63	-1.55	0.00153	0.0329	-0.906	-1.87	0.0135	0.0878	-0.698	-1.62	0.343	0.685	-0.273	-1.21	0.097	0.459	-0.48	-1.39	0.116	0.295	-0.454	-1.37	0.604
xanthine	19.5	18.6	18.8	19.2	18.3	18.7	19.6	19.2	19.1	19.8	19.5	19	0.0837	0.341	0.309	1.24	0.154	0.518	0.254	1.19	0.356	0.797	0.164	1.12	0.72	0.903	-0.0864	-1.06	0.00734	0.0668	-0.66	-1.58	0.241	0.444	-0.283	-1.22	0.115	0.418	-0.396	-1.32	0.000413	0.0287	-0.914	-1.88	0.0753	0.222	-0.447	-1.36	0.181
C46:0 TAG	21.5	20.9	21.3	19.4	18.7	20.4	24	23.8	23.9	23.5	23.2	23.1	0.0874	0.351	2.11	4.33	0.0843	0.455	2.14	4.39	0.461	0.848	0.905	1.87	0.133	0.387	-2.52	-5.73	0.0837	0.3	-2.91	-7.51	0.122	0.295	-2.59	-6.04	0.00852	0.113	-4.63	-24.8	0.00433	0.102	-5.04	-33	0.045	0.17	-3.5	-11.3	0.222
C54:6 TAG	26.5	26	26.8	26.9	26.2	27.2	26.9	26.5	27	26.6	26.6	27.1	0.0888	0.351	-0.364	-1.29	0.267	0.628	-0.236	-1.18	0.0526	0.387	-0.416	-1.33	0.147	0.414	-0.421	-1.34	0.077	0.287	-0.515	-1.43	0.462	0.632	-0.212	-1.16	0.849	0.944	-0.057	-1.04	0.352	0.851	-0.279	-1.21	0.496	0.692	0.203	1.15	0.637
carnitine	21.4	20.9	21.6	21.6	21.2	21.7	21.5	21.3	21.5	21.4	21.1	21.4	0.0908	0.353	-0.238	-1.18	0.136	0.518	-0.209	-1.16	0.361	0.797	-0.128	-1.09	0.68	0.875	-0.0781	-1.06	0.0791	0.291	-0.336	-1.26	0.632	0.768	0.0908	1.06	0.416	0.731	0.16	1.12	0.519	0.951	-0.127	-1.09	0.267	0.475	0.218	1.16	0.989
proline	21.9	22.2	22.2	22.2	22.4	22.3	22.1	22.3	22.4	22.1	22.2	22.3	0.0919	0.353	-0.291	-1.22	0.178	0.554	-0.232	-1.17	0.392	0.797	-0.147	-1.11	0.31	0.588	-0.237	-1.18	0.457	0.708	-0.174	-1.13	0.33	0.521	-0.227	-1.17	0.823	0.937	0.054	1.04	0.808	0.998	0.0587	1.04	0.739	0.87	-0.0805	-1.06	0.328
creatine	18.9	19.3	19.1	19.3	19.6	19.4	19.3	19.4	19.2	19.2	19.3	19.2	0.0942	0.357	-0.462	-1.38	0.224	0.571	-0.335	-1.26	0.185	0.597	-0.365	-1.29	0.313	0.588	-0.377	-1.3	0.871	0.975	-0.0606	-1.04	0.727	0.845	-0.13	-1.09	0.824	0.937	0.0859	1.06	0.477	0.951	0.274	1.21	0.542	0.724	0.235	1.18	0.383
adipate	17.4	16.9	17.2	17.1	16.7	17.2	16.8	16.5	16.9	17	16.9	16.8	0.1	0.374	0.304	1.23	0.361	0.697	0.168	1.12	0.798	0.915	0.0469	1.03	0.0172	0.13	0.604	1.52	0.179	0.443	0.337	1.26	0.176	0.368	0.339	1.26	0.246	0.61	0.3	1.23	0.513	0.951	0.169	1.12	0.26	0.465	0.292	1.22	0.109
ribose-5-P/ribulose5-P	12.3	12.8	12	14.3	11.4	10.5	13.7	13.3	11.1	13.1	11.4	11.3	0.102	0.377	-1.98	-3.95	0.24	0.599	1.42	2.68	0.206	0.637	1.53	2.89	0.404	0.673	-1.37	-2.59	0.774	0.921	-0.47	-1.38	0.575	0.722	0.92	1.89	0.718	0.897	0.613	1.53	0.266	0.753	-1.89	-3.71	0.719	0.854	-0.611	-1.53	0.631
3-hydroxyanthranilic acid	10.1	10.8	10.4	10.5	11	10.7	11.9	12.2	11.7	10.9	11.2	11.1	0.117	0.383	-0.415	-1.33	0.506	0.827	-0.175	-1.13	0.279	0.751	-0.285	-1.22	4.09e-06	0.00108	-1.76	-3.38	0.000183	0.0162	-1.39	-2.63	0.000229	0.0123	-1.37	-2.59	0.000469	0.0223	-1.34	-2.53	0.00138	0.0523	-1.22	-2.33	0.00414	0.0767	-1.09	-2.12	0.0247
4-pyridoxate	18.9	18.6	19.2	19.8	19.3	20	21.6	21.1	21.1	18.8	18.4	18.9	0.109	0.383	-0.938	-1.92	0.215	0.57	-0.723	-1.65	0.173	0.58	-0.796	-1.74	0.000981	0.0359	-2.69	-6.46	0.0023	0.0358	-2.48	-5.57	0.0193	0.109	-1.88	-3.68	0.0343	0.253	-1.75	-3.37	0.0342	0.252	-1.75	-3.37	0.188	0.373	-1.08	-2.12	0.915
C56:5 TAG	24.4	23.9	24.7	24.8	24.2	24.8	24.6	24.1	24.2	23.9	23.6	23.9	0.121	0.383	-0.356	-1.28	0.146	0.518	-0.333	-1.26	0.739	0.894	-0.076	-1.05	0.552	0.781	-0.184	-1.14	0.491	0.726	-0.214	-1.16	0.0813	0.249	0.545	1.46	0.593	0.857	0.171	1.13	0.709	0.998	0.12	1.09	0.0554	0.183	0.621	1.54	0.112
C50:4 TAG	25.8	25.2	25.7	26.2	25.5	26.1	26.7	26.3	26.2	26.2	25.9	26.1	0.112	0.383	-0.467	-1.38	0.216	0.57	-0.362	-1.29	0.134	0.508	-0.44	-1.36	0.0222	0.155	-0.921	-1.89	0.00427	0.0452	-1.16	-2.24	0.173	0.368	-0.543	-1.46	0.271	0.646	-0.453	-1.37	0.054	0.325	-0.799	-1.74	0.802	0.896	-0.103	-1.07	0.319
anthranilic acid	9.14	8.89	9.19	9.49	9.26	9.58	9.44	9.1	9.15	9.8	9.81	9.5	0.117	0.383	-0.349	-1.27	0.0971	0.495	-0.37	-1.29	0.0819	0.459	-0.388	-1.31	0.317	0.588	-0.301	-1.23	0.499	0.73	-0.203	-1.15	0.902	0.964	0.0371	1.03	0.878	0.944	0.0477	1.03	0.593	0.998	0.166	1.12	0.174	0.363	0.425	1.34	0.03
C52:6 TAG	24.9	24.2	24.8	25.3	24.6	25.2	25.6	25.1	24.9	25.2	24.7	25.2	0.113	0.383	-0.384	-1.31	0.0806	0.455	-0.424	-1.34	0.09	0.459	-0.411	-1.33	0.0326	0.188	-0.708	-1.63	0.0038	0.0438	-0.971	-1.96	0.711	0.837	-0.121	-1.09	0.339	0.685	-0.324	-1.25	0.109	0.483	-0.547	-1.46	0.392	0.621	0.29	1.22	0.305
C52:5 TAG	26.5	25.9	26.4	26.9	26.3	27	27.1	26.8	26.9	26.9	26.6	26.9	0.121	0.383	-0.437	-1.35	0.124	0.518	-0.434	-1.35	0.0633	0.4	-0.525	-1.44	0.0861	0.313	-0.659	-1.58	0.0208	0.125	-0.894	-1.86	0.176	0.368	-0.518	-1.43	0.573	0.852	-0.222	-1.17	0.245	0.724	-0.46	-1.38	0.986	0.99	0.00698	1	0.25
C54:7 TAG	25.3	24.9	25.8	25.7	25.2	26	26	25.7	26	25.7	25.7	26.2	0.12	0.383	-0.384	-1.31	0.331	0.676	-0.239	-1.18	0.361	0.797	-0.225	-1.17	0.0434	0.219	-0.683	-1.61	0.0219	0.129	-0.778	-1.71	0.454	0.627	-0.251	-1.19	0.389	0.703	-0.298	-1.23	0.122	0.504	-0.539	-1.45	0.942	0.971	-0.0254	-1.02	0.217
C58:8 TAG	23.2	22.8	23.4	23.5	22.9	23.5	23	22.7	22.8	23.1	23	23	0.116	0.383	-0.299	-1.23	0.898	0.989	-0.0241	-1.02	0.495	0.853	-0.129	-1.09	0.5	0.757	0.173	1.13	0.692	0.882	0.102	1.07	0.0322	0.15	0.557	1.47	0.0779	0.353	0.472	1.39	0.636	0.998	0.126	1.09	0.0112	0.0993	0.686	1.61	0.545
F16DP/F26DP/G16DP	12.6	10.1	11	15.4	14.5	13.4	14.4	11.9	11.6	13.9	13.8	11.2	0.116	0.383	-2.8	-6.98	0.0147	0.217	-4.4	-21.1	0.175	0.58	-2.41	-5.33	0.459	0.707	-1.78	-3.45	0.457	0.708	-1.79	-3.47	0.775	0.878	-0.687	-1.61	0.683	0.88	1.02	2.03	0.297	0.804	2.6	6.08	0.489	0.691	1.73	3.31	0.594
C36:4 PC-A	27.7	27	27.8	28.1	27.3	27.9	27.8	27.3	27.3	27.2	27	27.2	0.117	0.383	-0.456	-1.37	0.31	0.667	-0.294	-1.23	0.624	0.888	-0.142	-1.1	0.691	0.881	-0.156	-1.11	0.519	0.743	-0.253	-1.19	0.244	0.444	0.459	1.37	0.46	0.762	0.3	1.23	0.92	0.998	0.0409	1.03	0.141	0.329	0.601	1.52	0.285
NMMA	13.6	13.6	13.7	13.8	13.8	13.9	13.6	13.6	13.6	13.7	13.5	13.7	0.119	0.383	-0.245	-1.18	0.305	0.666	-0.161	-1.12	0.366	0.797	-0.141	-1.1	0.911	0.962	-0.0237	-1.02	0.714	0.886	0.0778	1.06	0.535	0.692	0.132	1.1	0.315	0.685	0.221	1.17	0.279	0.77	0.238	1.18	0.215	0.412	0.273	1.21	0.696
C56:9 TAG	24.1	23.6	24.2	24.4	23.8	24.4	24.3	24	24	24.1	24	24.3	0.124	0.385	-0.311	-1.24	0.3	0.662	-0.208	-1.16	0.275	0.751	-0.219	-1.16	0.526	0.778	-0.173	-1.13	0.231	0.523	-0.327	-1.25	0.54	0.695	0.167	1.12	0.625	0.857	0.138	1.1	0.672	0.998	-0.119	-1.09	0.173	0.363	0.386	1.31	0.862
C16:0 LPC	30.1	29.4	30.1	30.4	29.6	30.4	30.1	29.7	29.7	29.6	29.4	29.6	0.131	0.392	-0.282	-1.22	0.157	0.518	-0.264	-1.2	0.0998	0.47	-0.308	-1.24	0.858	0.951	0.0453	1.03	0.174	0.439	-0.345	-1.27	0.126	0.297	0.389	1.31	0.212	0.581	0.327	1.25	0.756	0.998	-0.081	-1.06	0.00892	0.0957	0.697	1.62	0.0597
glycocholate-d4 (internal standard)	18.6	18.1	18.6	18.8	18.2	18.7	18.5	18.1	18.3	18.3	18.1	18.3	0.128	0.392	-0.198	-1.15	0.163	0.526	-0.181	-1.13	0.316	0.775	-0.13	-1.09	0.594	0.815	0.0937	1.07	0.82	0.946	-0.04	-1.03	0.102	0.275	0.289	1.22	0.111	0.409	0.292	1.22	0.438	0.929	0.141	1.1	0.0231	0.122	0.419	1.34	0.198
UDP-galactose/UDP-glucose	12.4	11.5	13.2	13.3	12.5	12.3	13.4	13.3	13.2	12.5	12.8	12.5	0.132	0.392	-0.919	-1.89	0.125	0.518	-0.936	-1.91	0.132	0.507	0.919	1.89	0.218	0.511	-1.02	-2.03	0.032	0.163	-1.79	-3.46	0.964	0.993	0.0367	1.03	0.906	0.951	-0.1	-1.07	0.318	0.833	-0.854	-1.81	0.302	0.517	-0.882	-1.84	0.906
lysine	20	20.3	20.3	20.3	20.5	20.3	20.1	20.3	20.2	20.3	20.3	20.4	0.13	0.392	-0.249	-1.19	0.21	0.57	-0.206	-1.15	0.72	0.893	-0.0586	-1.04	0.852	0.951	-0.0416	-1.03	0.764	0.917	0.0668	1.05	0.58	0.724	0.123	1.09	0.368	0.686	0.208	1.15	0.238	0.724	0.273	1.21	0.43	0.644	0.182	1.13	0.194
hydroxyphenylacetate	15.9	15.7	15.9	16.3	15.9	16.4	16.8	16.4	16.7	15.8	15.5	16	0.143	0.421	-0.345	-1.27	0.328	0.676	-0.23	-1.17	0.0371	0.332	-0.495	-1.41	0.00483	0.0644	-0.919	-1.89	0.0298	0.158	-0.701	-1.63	0.0226	0.12	-0.738	-1.67	0.0843	0.36	-0.574	-1.49	0.154	0.557	-0.472	-1.39	0.461	0.665	-0.243	-1.18	0.707
C16:1 LPC	26.3	25.6	26.2	26.8	26	26.6	26.2	26	25.9	25.8	25.7	26	0.148	0.431	-0.419	-1.34	0.193	0.568	-0.377	-1.3	0.224	0.668	-0.351	-1.28	0.793	0.93	0.103	1.07	0.276	0.58	-0.427	-1.34	0.441	0.624	0.302	1.23	0.2	0.563	0.521	1.44	0.901	0.998	-0.0504	-1.04	0.109	0.286	0.653	1.57	0.208
C50:3 TAG	27.1	26.6	27.1	27.5	26.8	27.4	27.8	27.5	27.7	27.6	27.2	27.5	0.15	0.432	-0.387	-1.31	0.48	0.806	-0.189	-1.14	0.244	0.68	-0.313	-1.24	0.0671	0.274	-0.672	-1.59	0.0126	0.09	-0.925	-1.9	0.0996	0.275	-0.604	-1.52	0.449	0.754	-0.285	-1.22	0.0532	0.325	-0.736	-1.67	0.44	0.652	-0.291	-1.22	0.181
UDP	8.46	9.93	10	6.16	8.11	7.99	11.2	7.71	9.4	6.95	10.7	9.2	0.152	0.433	2.3	4.92	0.256	0.616	1.82	3.53	0.204	0.637	2.04	4.11	0.201	0.506	-2.79	-6.91	0.306	0.593	2.22	4.67	0.772	0.878	0.63	1.55	0.0255	0.212	-5.09	-34	0.857	0.998	0.404	1.32	0.531	0.724	-1.41	-2.65	0.486
creatinine	20.2	19.7	20.2	20.4	19.8	20.3	20.3	20.1	20.2	20.1	19.8	20	0.156	0.436	-0.177	-1.13	0.135	0.518	-0.187	-1.14	0.577	0.875	-0.0696	-1.05	0.41	0.674	-0.14	-1.1	0.00871	0.0699	-0.453	-1.37	0.971	0.993	-0.00609	-1	0.829	0.939	0.0379	1.03	0.131	0.535	-0.266	-1.2	0.717	0.854	0.0635	1.04	0.576
3-methyladipate/pimelate	14.1	14.3	13.9	12.8	13.2	13.5	14.6	14.3	14.5	14.4	12.5	14.3	0.155	0.436	1.28	2.43	0.242	0.599	1.05	2.07	0.629	0.888	0.433	1.35	0.669	0.87	-0.52	-1.43	0.974	0.994	-0.0397	-1.03	0.63	0.768	-0.587	-1.5	0.155	0.495	-1.8	-3.48	0.387	0.884	-1.09	-2.13	0.419	0.644	-1.02	-2.03	0.824
3-phosphoglycerate	17.5	16.9	17.4	18	17	16.3	16.9	16.9	16.6	16.7	16.7	16.5	0.159	0.438	-0.47	-1.39	0.647	0.884	-0.152	-1.11	0.00244	0.0601	1.03	2.05	0.204	0.506	0.575	1.49	0.965	0.994	0.0196	1.01	0.0846	0.255	0.785	1.72	0.0272	0.212	1.05	2.06	0.713	0.998	0.171	1.13	0.594	0.753	-0.249	-1.19	0.096
hippurate	18.9	18.3	18.6	18.2	17.5	17.8	18.9	18.4	18.2	17.1	17	16.6	0.169	0.462	0.737	1.67	0.125	0.518	0.823	1.77	0.104	0.47	0.874	1.83	0.948	0.977	0.0474	1.03	0.846	0.958	-0.141	-1.1	0.521	0.676	0.466	1.38	0.359	0.686	-0.69	-1.61	0.2	0.664	-0.964	-1.95	0.587	0.751	-0.408	-1.33	0.0129
C18:1 LPE	24.3	23.6	24.2	24.6	24	24.6	24.1	24	23.7	24.1	23.7	23.8	0.171	0.463	-0.338	-1.26	0.0934	0.485	-0.416	-1.33	0.165	0.569	-0.343	-1.27	0.614	0.821	0.169	1.12	0.283	0.58	-0.36	-1.28	0.0993	0.275	0.555	1.47	0.145	0.474	0.507	1.42	0.871	0.998	0.0559	1.04	0.0109	0.0993	0.897	1.86	0.534
serine	16.7	16.9	16.7	17	17.1	16.9	16.3	16.4	16.2	16.2	16.2	16.1	0.19	0.501	-0.243	-1.18	0.153	0.518	-0.266	-1.2	0.438	0.831	-0.143	-1.1	0.0706	0.279	0.458	1.37	0.0744	0.282	0.452	1.37	0.0622	0.214	0.473	1.39	0.00819	0.113	0.701	1.63	0.00686	0.104	0.718	1.64	0.0196	0.115	0.616	1.53	0.0401
glycodeoxycholate-glycochenodeoxycholate	19.7	21.3	20.4	19	20.6	20.6	18.2	18.6	19.6	19.8	20.5	20.1	0.195	0.501	0.712	1.64	0.185	0.559	0.727	1.66	0.781	0.912	-0.152	-1.11	0.0509	0.24	1.47	2.76	0.000344	0.0182	2.76	6.79	0.245	0.444	0.867	1.82	0.327	0.685	0.755	1.69	0.00938	0.119	2.04	4.1	0.187	0.373	1.02	2.03	0.857
uridine	22.5	21.6	21.8	22.7	21.9	22.1	22.7	22.3	21.9	22.4	22.1	21.4	0.19	0.501	-0.255	-1.19	0.112	0.518	-0.31	-1.24	0.0679	0.419	-0.357	-1.28	0.397	0.665	-0.223	-1.17	0.00548	0.0548	-0.748	-1.68	0.794	0.891	-0.0688	-1.05	0.908	0.951	0.0314	1.02	0.111	0.483	-0.438	-1.35	0.292	0.508	0.288	1.22	0.781
nonanoylcarnitine	11.6	10.9	10.9	12	11.4	11.3	12.2	11.6	11.4	11.6	11.2	11.2	0.192	0.501	-0.464	-1.38	0.0995	0.497	-0.587	-1.5	0.308	0.774	-0.361	-1.28	0.174	0.462	-0.657	-1.58	0.103	0.328	-0.79	-1.73	0.266	0.467	-0.536	-1.45	0.697	0.893	-0.193	-1.14	0.683	0.998	-0.203	-1.15	0.726	0.858	-0.175	-1.13	0.895
VMA	13.8	14.1	14.3	14.5	14.2	13.9	14.6	14.3	14.5	14.6	14.5	14.5	0.193	0.501	-0.703	-1.63	0.934	0.989	-0.0447	-1.03	0.374	0.797	0.479	1.39	0.292	0.588	-0.772	-1.71	0.783	0.926	-0.201	-1.15	0.875	0.946	-0.115	-1.08	0.927	0.96	-0.0689	-1.05	0.836	0.998	-0.157	-1.11	0.433	0.644	-0.594	-1.51	0.297
C18:1 LPC	29.1	28.3	29	29.4	28.6	29.3	28.9	28.6	28.4	28.2	28	28.2	0.204	0.505	-0.312	-1.24	0.229	0.579	-0.295	-1.23	0.227	0.669	-0.296	-1.23	0.443	0.707	0.255	1.19	0.427	0.687	-0.264	-1.2	0.0937	0.267	0.562	1.48	0.101	0.407	0.567	1.48	0.929	0.998	0.0307	1.02	0.0142	0.0993	0.858	1.81	0.00737
glutamate	15.4	14.9	15.6	15	15.1	15.4	16.5	16.3	16.1	15.4	15.2	15.4	0.201	0.505	0.405	1.32	0.502	0.826	-0.212	-1.16	0.581	0.875	0.174	1.13	0.0117	0.101	-1.1	-2.14	0.00199	0.0329	-1.36	-2.57	0.219	0.427	-0.528	-1.44	0.00101	0.0335	-1.5	-2.84	0.0108	0.125	-1.15	-2.22	0.115	0.295	-0.702	-1.63	0.892
hypoxanthine	18.2	17.1	17.1	18.7	17.6	16.8	18.4	18.6	17	18.6	18.1	16.6	0.203	0.505	-0.571	-1.49	0.315	0.667	-0.45	-1.37	0.498	0.853	0.303	1.23	0.677	0.875	-0.252	-1.19	0.0182	0.114	-1.46	-2.74	0.87	0.945	0.0991	1.07	0.612	0.857	0.318	1.25	0.111	0.483	-1.01	-2.01	0.746	0.871	-0.203	-1.15	0.44
C58:10 TAG	22.7	22.4	23	23	22.5	23	22.8	22.7	22.7	23.1	23	23	0.202	0.505	-0.29	-1.22	0.52	0.833	-0.146	-1.11	0.756	0.897	0.0703	1.05	0.769	0.925	-0.0905	-1.06	0.36	0.647	-0.282	-1.22	0.236	0.443	0.366	1.29	0.532	0.819	0.199	1.15	0.668	0.998	-0.136	-1.1	0.354	0.582	0.296	1.23	0.238
C36:1 DAG	22.4	22.1	22.5	22.7	22.2	22.8	23.5	23.2	23.3	22.9	22.5	22.8	0.21	0.508	-0.355	-1.28	0.552	0.836	-0.168	-1.12	0.31	0.774	-0.287	-1.22	0.00333	0.0644	-1.15	-2.23	0.00581	0.055	-1.08	-2.12	0.0445	0.176	-0.779	-1.72	0.0462	0.292	-0.799	-1.74	0.0232	0.22	-0.913	-1.88	0.217	0.412	-0.492	-1.41	0.171
C17:0 LPC (internal standard)	27.9	27.2	28	28.1	27.4	28.1	27.9	27.4	27.6	27.7	27.3	27.5	0.208	0.508	-0.222	-1.17	0.249	0.612	-0.203	-1.15	0.325	0.789	-0.174	-1.13	0.778	0.925	0.0673	1.05	0.397	0.661	-0.203	-1.15	0.115	0.288	0.379	1.3	0.243	0.61	0.29	1.22	0.999	0.999	0.000308	1	0.0276	0.139	0.553	1.47	0.273
linoleyl_carnitine	12.2	11.6	11.7	12.6	12.1	12	11.8	11.6	11.2	12.5	12.1	11.9	0.212	0.508	-0.385	-1.31	0.158	0.518	-0.436	-1.35	0.405	0.806	-0.256	-1.19	0.314	0.588	0.422	1.34	0.935	0.993	-0.0339	-1.02	0.186	0.378	0.554	1.47	0.0643	0.353	0.807	1.75	0.353	0.851	0.402	1.32	0.0631	0.192	0.81	1.75	0.548
alpha-glycerophosphate	18	17.8	17.9	18.2	17.8	18.1	18.1	18	18.1	18.1	17.9	18.1	0.213	0.508	-0.243	-1.18	0.867	0.989	-0.0326	-1.02	0.18	0.588	-0.262	-1.2	0.533	0.778	-0.165	-1.12	0.548	0.774	-0.159	-1.12	0.316	0.507	-0.266	-1.2	0.774	0.913	0.0785	1.06	0.644	0.998	-0.127	-1.09	0.99	0.99	-0.00358	-1	0.569
cystathionine	12.7	12.6	13	13.5	13.5	13.8	13.7	13.5	13.9	13.7	13.6	13.6	0.219	0.518	-0.754	-1.69	0.165	0.526	-0.853	-1.81	0.223	0.668	-0.747	-1.68	0.234	0.531	-0.991	-1.99	0.316	0.599	-0.834	-1.78	0.278	0.472	-0.904	-1.87	0.783	0.913	-0.237	-1.18	0.982	0.999	0.0189	1.01	0.855	0.921	-0.157	-1.11	0.209
C34:4 PC	25.9	25.3	25.9	26.2	25.5	26.1	25.8	25.6	25.5	25.6	25.3	25.5	0.221	0.519	-0.252	-1.19	0.268	0.628	-0.228	-1.17	0.298	0.77	-0.214	-1.16	0.711	0.897	0.103	1.07	0.267	0.575	-0.31	-1.24	0.175	0.368	0.38	1.3	0.22	0.583	0.355	1.28	0.774	0.998	-0.0827	-1.06	0.0417	0.168	0.594	1.51	0.281
1-methylnicotinamide	15.2	15.6	15.5	15.7	15.8	15.7	16.1	16.4	16.1	15	15.1	15.1	0.23	0.524	-0.435	-1.35	0.552	0.836	-0.215	-1.16	0.71	0.893	-0.134	-1.1	0.0695	0.279	-0.899	-1.86	0.114	0.345	-0.78	-1.72	0.275	0.472	-0.537	-1.45	0.362	0.686	-0.464	-1.38	0.267	0.753	-0.565	-1.48	0.427	0.644	-0.403	-1.32	0.595
C52:3 TAG	28.7	28	28.7	29	28.2	28.9	28.7	28.3	28.5	28.4	28.2	28.3	0.228	0.524	-0.227	-1.17	0.271	0.628	-0.207	-1.15	0.543	0.875	-0.114	-1.08	0.939	0.975	0.0193	1.01	0.286	0.58	-0.273	-1.21	0.345	0.541	0.241	1.18	0.352	0.686	0.246	1.19	0.803	0.998	-0.0657	-1.05	0.18	0.372	0.355	1.28	0.192
C14:0 LPC	25	24.4	25	25.4	24.6	25.2	25.2	25.2	24.9	24.6	24.4	24.5	0.227	0.524	-0.347	-1.27	0.431	0.761	-0.226	-1.17	0.363	0.797	-0.261	-1.2	0.579	0.804	-0.216	-1.16	0.0394	0.18	-0.81	-1.75	0.912	0.969	0.0431	1.03	0.744	0.913	0.131	1.1	0.148	0.553	-0.585	-1.5	0.45	0.656	0.304	1.23	0.318
C25:0 PC (internal standard)	27.9	27.2	27.9	28.1	27.4	28	27.8	27.3	27.5	27.6	27.2	27.4	0.24	0.544	-0.212	-1.16	0.22	0.571	-0.221	-1.17	0.652	0.889	-0.0812	-1.06	0.64	0.839	0.114	1.08	0.615	0.843	-0.123	-1.09	0.0777	0.247	0.435	1.35	0.199	0.563	0.326	1.25	0.697	0.998	0.0984	1.07	0.0437	0.169	0.516	1.43	0.202
GMP	8.27	8.46	11.7	10.2	9.02	8.88	10.9	11.2	9.46	7.25	11	11.2	0.245	0.549	-1.88	-3.69	0.726	0.948	-0.566	-1.48	0.0857	0.459	2.79	6.94	0.225	0.52	-2.67	-6.36	0.219	0.506	-2.7	-6.51	0.314	0.507	2.21	4.63	0.729	0.907	-0.786	-1.72	0.347	0.851	-2.14	-4.4	0.797	0.896	-0.584	-1.5	0.64
C20:4 LPC	27.9	27.2	27.9	28.2	27.5	28.1	27.8	27.5	27.4	27	26.8	27.1	0.256	0.57	-0.256	-1.19	0.323	0.676	-0.223	-1.17	0.24	0.68	-0.265	-1.2	0.557	0.781	0.179	1.13	0.427	0.687	-0.242	-1.18	0.113	0.284	0.487	1.4	0.17	0.525	0.435	1.35	0.949	0.999	-0.02	-1.01	0.0191	0.115	0.752	1.68	0.00307
cis/trans hydroxyproline	15.7	15.5	15.5	15.9	15.8	15.7	15.3	15.4	15.3	15.4	15.3	15.3	0.258	0.571	-0.277	-1.21	0.195	0.568	-0.318	-1.25	0.438	0.831	-0.189	-1.14	0.288	0.588	0.354	1.28	0.674	0.867	0.14	1.1	0.454	0.627	0.248	1.19	0.0688	0.353	0.63	1.55	0.185	0.628	0.457	1.37	0.204	0.397	0.438	1.35	0.462
malate	21.8	21.8	21.8	21.6	21.6	21.3	21	21	20.9	21.6	21.5	21.5	0.279	0.595	0.186	1.14	0.14	0.518	0.254	1.19	0.00867	0.132	0.458	1.37	0.000732	0.0324	0.813	1.76	0.00116	0.0307	0.78	1.72	0.000273	0.0123	0.881	1.84	0.0106	0.134	0.627	1.54	0.031	0.242	0.526	1.44	0.0815	0.233	0.423	1.34	0.304
histidine	19.6	19.6	19.6	19.7	19.8	19.7	19.7	19.8	19.7	19.2	19.1	19.3	0.283	0.595	-0.16	-1.12	0.131	0.518	-0.226	-1.17	0.5	0.853	-0.1	-1.07	0.379	0.645	-0.178	-1.13	0.359	0.647	-0.186	-1.14	0.497	0.661	-0.137	-1.1	0.932	0.961	-0.0179	-1.01	0.847	0.998	0.0403	1.03	0.859	0.921	-0.0371	-1.03	0.0673
C38:4 PC	29.4	28.7	29.4	29.6	28.8	29.6	28.7	28.9	28.9	29.2	28.9	29	0.281	0.595	-0.211	-1.16	0.414	0.759	-0.16	-1.12	0.379	0.797	-0.172	-1.13	0.00711	0.0786	0.729	1.66	0.508	0.736	-0.176	-1.13	0.0531	0.191	0.519	1.43	0.000915	0.0335	0.94	1.92	0.954	0.999	-0.0159	-1.01	0.0135	0.0993	0.691	1.61	0.361
citrate	25.7	25.1	25.6	25.5	24.9	25.3	25.1	24.8	24.8	25.4	25.1	25.2	0.284	0.595	0.189	1.14	0.285	0.645	0.188	1.14	0.0891	0.459	0.301	1.23	0.0104	0.101	0.623	1.54	0.141	0.388	0.354	1.28	0.00122	0.0202	0.796	1.74	0.0807	0.353	0.435	1.35	0.503	0.951	0.165	1.12	0.0472	0.171	0.495	1.41	0.282
C40:6 PC	26.5	25.8	26.5	26.7	26	26.7	26.9	26.5	26.7	26.6	26.3	26.5	0.274	0.595	-0.219	-1.16	0.413	0.759	-0.164	-1.12	0.245	0.68	-0.233	-1.18	0.143	0.408	-0.4	-1.32	0.0102	0.0775	-0.711	-1.64	0.405	0.593	-0.226	-1.17	0.52	0.815	-0.181	-1.13	0.054	0.325	-0.548	-1.46	0.981	0.99	0.00669	1	0.828
C34:3 PC	27.8	27.1	27.8	28.1	27.3	28.1	27.7	27.4	27.4	27.4	27.1	27.3	0.285	0.595	-0.261	-1.2	0.363	0.697	-0.222	-1.17	0.313	0.775	-0.246	-1.19	0.832	0.942	0.0703	1.05	0.375	0.661	-0.294	-1.23	0.216	0.425	0.411	1.33	0.334	0.685	0.331	1.26	0.832	0.998	-0.0725	-1.05	0.0575	0.187	0.657	1.58	0.172
C58:9 TAG	23.2	22.8	23.3	23.4	22.9	23.6	23.5	23.3	23.2	23.4	23.3	23.5	0.283	0.595	-0.217	-1.16	0.769	0.967	-0.0592	-1.04	0.232	0.675	-0.242	-1.18	0.211	0.508	-0.344	-1.27	0.129	0.371	-0.419	-1.34	0.496	0.661	0.186	1.14	0.654	0.868	-0.127	-1.09	0.206	0.667	-0.359	-1.28	0.133	0.316	0.428	1.35	0.346
C56:4 TAG	23.8	23.3	24	24.2	23.7	24.2	23	22.5	22.7	22.9	22.7	22.6	0.301	0.618	-0.414	-1.33	0.398	0.743	-0.338	-1.26	0.75	0.895	-0.127	-1.09	0.123	0.378	0.844	1.79	0.144	0.391	0.797	1.74	0.0133	0.0878	1.37	2.58	0.0272	0.212	1.26	2.39	0.0457	0.303	1.14	2.2	0.00903	0.0957	1.5	2.82	0.0737
C36:4 PC-B	29.9	29.2	29.9	30.1	29.3	30.1	29.7	29.4	29.4	29.7	29.3	29.5	0.301	0.618	-0.183	-1.14	0.346	0.69	-0.166	-1.12	0.387	0.797	-0.153	-1.11	0.441	0.707	0.185	1.14	0.396	0.661	-0.204	-1.15	0.027	0.135	0.537	1.45	0.14	0.471	0.368	1.29	0.88	0.998	-0.0373	-1.03	0.00645	0.0829	0.69	1.61	0.297
malonylcarnitine	12.6	12.3	12.2	12.2	12.1	11.8	11.6	11.6	11.2	13	12.7	12.4	0.306	0.623	0.352	1.28	0.613	0.86	0.174	1.13	0.283	0.751	0.369	1.29	0.0439	0.219	0.951	1.93	0.14	0.388	0.693	1.62	0.0419	0.175	0.96	1.95	0.217	0.581	0.598	1.51	0.283	0.774	0.519	1.43	0.222	0.415	0.591	1.51	0.405
C18:0 LPE	24.6	24.1	24.6	24.9	24.3	24.8	24.3	24.2	24.2	23.8	23.7	23.9	0.322	0.636	-0.217	-1.16	0.415	0.759	-0.179	-1.13	0.422	0.828	-0.176	-1.13	0.257	0.563	0.339	1.26	0.833	0.951	-0.063	-1.04	0.117	0.289	0.471	1.39	0.0739	0.353	0.556	1.47	0.707	0.998	0.116	1.08	0.0382	0.158	0.647	1.57	0.00856
C24:0 PC (internal standard)	28.2	27.5	28.3	28.4	27.7	28.4	28.1	27.6	27.9	27.9	27.5	27.7	0.324	0.636	-0.173	-1.13	0.307	0.666	-0.179	-1.13	0.56	0.875	-0.102	-1.07	0.511	0.77	0.156	1.11	0.722	0.886	-0.0847	-1.06	0.0885	0.261	0.409	1.33	0.183	0.545	0.33	1.26	0.7	0.998	0.0948	1.07	0.0404	0.165	0.511	1.42	0.159
C50:5 TAG	24.5	23.9	24.3	24.7	24.2	24.9	25.1	24.6	24.7	24.5	24.5	24.5	0.32	0.636	-0.278	-1.21	0.254	0.616	-0.319	-1.25	0.0282	0.267	-0.62	-1.54	0.117	0.367	-0.599	-1.51	0.0636	0.252	-0.71	-1.64	0.313	0.507	-0.383	-1.3	0.414	0.731	-0.321	-1.25	0.32	0.833	-0.391	-1.31	0.546	0.724	0.237	1.18	0.862
C58:6 TAG	21.4	21.1	21.7	21.7	20.9	21.4	21.5	20.8	21.1	20.7	20.2	20.6	0.32	0.636	-0.376	-1.3	0.581	0.855	0.208	1.16	0.43	0.831	0.298	1.23	0.723	0.903	-0.182	-1.13	0.504	0.734	0.343	1.27	0.224	0.433	0.626	1.54	0.714	0.897	0.194	1.14	0.8	0.998	0.134	1.1	0.536	0.724	0.328	1.26	0.203
PEP	13.6	13.5	13.9	13.9	13.9	13.6	13.9	13.9	14.2	13.4	13.4	13.7	0.317	0.636	-0.273	-1.21	0.149	0.518	-0.395	-1.31	0.294	0.77	0.286	1.22	0.556	0.781	-0.218	-1.16	0.297	0.588	-0.387	-1.31	0.505	0.665	-0.247	-1.19	0.886	0.947	0.0546	1.04	0.983	0.999	0.00813	1.01	0.166	0.357	-0.533	-1.45	0.539
butyrobetaine	18.5	18.3	18.6	18.7	18.3	18.5	18.6	18.6	18.7	18.2	18	18.2	0.329	0.64	-0.165	-1.12	0.79	0.976	-0.0448	-1.03	0.824	0.926	0.0374	1.03	0.554	0.781	-0.135	-1.1	0.24	0.529	-0.27	-1.21	0.734	0.85	-0.0776	-1.06	0.901	0.951	0.0294	1.02	0.343	0.851	-0.225	-1.17	0.627	0.776	-0.115	-1.08	0.213
C22:0 SM	30.4	29.6	30.4	30.6	29.8	30.6	30.4	30	30	29.9	29.6	29.8	0.333	0.643	-0.189	-1.14	0.426	0.761	-0.156	-1.11	0.498	0.853	-0.132	-1.1	0.978	0.996	-0.00724	-1.01	0.17	0.437	-0.366	-1.29	0.128	0.299	0.406	1.33	0.508	0.805	0.182	1.13	0.444	0.933	-0.21	-1.16	0.0522	0.179	0.539	1.45	0.081
C54:2 TAG	25.8	25.4	26	26	25.4	26.1	26.3	26	26.1	25.8	25.5	25.9	0.337	0.643	-0.194	-1.14	0.967	0.992	0.00842	1.01	0.681	0.893	-0.0828	-1.06	0.0936	0.322	-0.462	-1.38	0.0154	0.104	-0.674	-1.6	0.655	0.782	-0.122	-1.09	0.344	0.685	-0.269	-1.2	0.0177	0.181	-0.682	-1.6	0.889	0.937	-0.0395	-1.03	0.985
hexanoylcarnitine	14.2	13.4	13.4	13.8	12.9	13.1	13.7	13.2	12.6	14.2	13.9	13.3	0.337	0.643	0.403	1.32	0.294	0.654	0.441	1.36	0.421	0.828	0.338	1.26	0.302	0.588	0.589	1.5	0.678	0.868	0.236	1.18	0.167	0.367	0.79	1.73	0.752	0.913	0.186	1.14	0.728	0.998	-0.204	-1.15	0.443	0.652	0.452	1.37	0.979
C54:3 TAG	26.2	25.7	26.4	26.4	25.9	26.6	26.2	25.8	26	25.5	25.4	25.7	0.344	0.65	-0.186	-1.14	0.366	0.697	-0.178	-1.13	0.334	0.797	-0.19	-1.14	0.847	0.951	0.0516	1.04	0.721	0.886	-0.0955	-1.07	0.18	0.372	0.36	1.28	0.39	0.703	0.238	1.18	0.765	0.998	0.0825	1.06	0.0491	0.173	0.55	1.46	0.00857
C16:0 SM	29.4	28.7	29.5	29.6	28.9	29.6	29.2	28.8	28.8	29	28.7	28.9	0.346	0.65	-0.181	-1.13	0.49	0.812	-0.132	-1.1	0.556	0.875	-0.113	-1.08	0.32	0.588	0.259	1.2	0.869	0.975	-0.0429	-1.03	0.00874	0.0776	0.696	1.62	0.105	0.409	0.44	1.36	0.74	0.998	0.0892	1.06	0.0034	0.0767	0.808	1.75	0.13
C42:0 TAG	15.8	15.5	15.1	13.4	15.3	14.4	20.1	20.4	19.8	18.7	19.2	19	0.348	0.65	2.35	5.09	0.932	0.989	0.212	1.16	0.758	0.897	0.769	1.7	0.201	0.506	-4.36	-20.6	0.154	0.4	-4.86	-29.1	0.175	0.368	-4.62	-24.6	0.0586	0.337	-6.71	-105	0.151	0.555	-5.07	-33.7	0.127	0.312	-5.39	-41.9	0.384
C54:8 TAG	24.1	23.5	24.3	24.4	23.9	24.7	24.9	24.6	24.8	24.6	24.4	24.8	0.354	0.651	-0.24	-1.18	0.2	0.57	-0.332	-1.26	0.123	0.493	-0.401	-1.32	0.0382	0.207	-0.736	-1.67	0.00256	0.0377	-1.09	-2.13	0.148	0.339	-0.51	-1.42	0.174	0.526	-0.496	-1.41	0.0399	0.286	-0.755	-1.69	0.764	0.877	-0.109	-1.08	0.134
C44:1 TAG	20.4	19.9	19.7	21.5	19.8	21.4	22.9	23.2	22.9	21.9	22	22	0.356	0.651	-1.11	-2.16	0.959	0.992	0.0608	1.04	0.173	0.58	-1.64	-3.11	0.127	0.378	-2.5	-5.65	0.0444	0.196	-3.31	-9.91	0.054	0.191	-3.17	-8.99	0.41	0.729	-1.39	-2.62	0.0478	0.309	-3.37	-10.3	0.364	0.592	-1.53	-2.89	0.352
C18:3 CE	25.7	25	25.7	26	25.3	26	25.4	25	25	25.5	25.2	25.2	0.356	0.651	-0.256	-1.19	0.351	0.69	-0.258	-1.2	0.39	0.797	-0.238	-1.18	0.375	0.645	0.334	1.26	0.919	0.993	-0.0382	-1.03	0.0537	0.191	0.733	1.66	0.132	0.454	0.589	1.5	0.572	0.998	0.22	1.16	0.0142	0.0993	0.971	1.96	0.555
C54:4 TAG	27.4	26.8	27.5	27.6	27	27.7	27.2	26.8	27.1	26.6	26.4	26.6	0.368	0.66	-0.186	-1.14	0.538	0.833	-0.127	-1.09	0.401	0.806	-0.173	-1.13	0.455	0.707	0.21	1.16	0.925	0.993	0.0263	1.02	0.0984	0.275	0.467	1.38	0.175	0.526	0.396	1.32	0.597	0.998	0.153	1.11	0.0295	0.14	0.64	1.56	0.00335
glycine	12.7	12.4	12.8	12.9	12.8	12.9	12.4	12.2	12.2	12	12	12	0.384	0.66	-0.191	-1.14	0.154	0.518	-0.314	-1.24	0.744	0.894	-0.0715	-1.05	0.268	0.568	0.331	1.26	0.487	0.726	0.207	1.15	0.0691	0.232	0.546	1.46	0.0929	0.391	0.522	1.44	0.0931	0.449	0.521	1.44	0.0474	0.171	0.618	1.53	0.0248
fumarate/maleate/alpha-ketoisovalerate	18.5	18.4	18.5	18.3	18.1	18.1	19.2	18.9	18.7	18.3	18.2	18.4	0.386	0.66	0.205	1.15	0.224	0.571	0.288	1.22	0.09	0.459	0.403	1.32	0.0163	0.127	-0.783	-1.72	0.0921	0.311	-0.544	-1.46	0.416	0.603	-0.261	-1.2	0.00369	0.0698	-0.987	-1.98	0.0137	0.146	-0.832	-1.78	0.0477	0.171	-0.664	-1.58	0.584
sarcosine	13.8	13.8	14	14	14	14.1	13.7	13.9	14	13.4	13.3	13.3	0.384	0.66	-0.173	-1.13	0.272	0.628	-0.218	-1.16	0.485	0.853	-0.139	-1.1	0.777	0.925	0.0763	1.05	0.674	0.867	-0.113	-1.08	0.991	0.995	-0.00303	-1	0.373	0.686	0.249	1.19	0.707	0.998	0.105	1.08	0.627	0.776	0.136	1.1	0.0952
C16:1 SM	28.2	27.5	28.2	28.4	27.6	28.3	28	27.7	27.5	28	27.7	27.9	0.383	0.66	-0.16	-1.12	0.429	0.761	-0.145	-1.11	0.502	0.853	-0.123	-1.09	0.274	0.573	0.274	1.21	0.521	0.743	-0.16	-1.12	0.0082	0.0776	0.673	1.59	0.0951	0.394	0.434	1.35	0.954	0.999	-0.0148	-1.01	0.00266	0.0767	0.796	1.74	0.374
C34:2 PC	30	29.3	30.1	30.2	29.4	30.1	29.9	29.5	29.6	29.6	29.3	29.5	0.385	0.66	-0.163	-1.12	0.535	0.833	-0.116	-1.08	0.63	0.888	-0.09	-1.06	0.776	0.925	0.0722	1.05	0.377	0.661	-0.225	-1.17	0.0818	0.249	0.446	1.36	0.372	0.686	0.235	1.18	0.68	0.998	-0.109	-1.08	0.0439	0.169	0.536	1.45	0.147
ADMA/SDMA	16.7	16.6	16.8	16.8	16.9	16.9	16.7	16.8	16.8	16.4	16.5	16.4	0.383	0.66	-0.132	-1.1	0.105	0.507	-0.247	-1.19	0.299	0.77	-0.157	-1.12	0.994	0.996	0.00146	1	0.402	0.666	-0.173	-1.13	0.833	0.912	-0.0434	-1.03	0.53	0.819	0.134	1.1	0.727	0.998	0.0741	1.05	0.592	0.753	0.114	1.08	0.154
taurine	16.4	16.1	16.5	16.5	16.4	16.3	16.6	16.6	16.6	16.1	15.9	16	0.378	0.66	-0.161	-1.12	0.217	0.57	-0.226	-1.17	0.349	0.797	0.171	1.13	0.253	0.558	-0.285	-1.22	0.0988	0.323	-0.413	-1.33	0.773	0.878	-0.0717	-1.05	0.63	0.857	-0.124	-1.09	0.467	0.951	-0.187	-1.14	0.345	0.579	-0.243	-1.18	0.348
glutamine	21.1	20.7	21.1	21.2	20.9	21.2	21.2	21	21.2	20.8	20.7	20.8	0.365	0.66	-0.13	-1.09	0.158	0.518	-0.203	-1.15	0.588	0.875	-0.0775	-1.06	0.625	0.828	-0.095	-1.07	0.145	0.391	-0.285	-1.22	0.557	0.703	-0.114	-1.08	0.863	0.944	0.0347	1.02	0.682	0.998	-0.0823	-1.06	0.855	0.921	-0.0367	-1.03	0.235
N-carbamoyl-beta-alanine	11.6	11.7	11.6	11.8	12	11.8	11.7	12	11.5	11.8	11.8	11.6	0.377	0.66	-0.196	-1.15	0.289	0.648	-0.236	-1.18	0.386	0.797	-0.193	-1.14	0.822	0.942	-0.068	-1.05	0.297	0.588	-0.315	-1.24	0.921	0.972	0.0299	1.02	0.681	0.88	0.128	1.09	0.8	0.998	-0.079	-1.06	0.476	0.679	0.223	1.17	0.526
C52:2 TAG	28.1	27.4	28.1	28.2	27.6	28.3	28.1	27.6	27.9	27.8	27.5	27.7	0.399	0.674	-0.158	-1.12	0.33	0.676	-0.182	-1.13	0.451	0.845	-0.141	-1.1	0.992	0.996	0.00239	1	0.384	0.661	-0.221	-1.17	0.291	0.485	0.269	1.2	0.543	0.823	0.16	1.12	0.881	0.998	-0.0392	-1.03	0.121	0.3	0.41	1.33	0.254
pyroglutamic acid	12.9	12.6	12.9	12.7	12.6	12.7	12.6	12.8	12.6	12.9	12.8	12.8	0.399	0.674	0.141	1.1	0.727	0.948	-0.0583	-1.04	0.121	0.493	0.26	1.2	0.289	0.588	0.241	1.18	0.348	0.646	-0.213	-1.16	0.234	0.443	0.271	1.21	0.67	0.88	0.0999	1.07	0.51	0.951	-0.155	-1.11	0.963	0.986	0.0108	1.01	0.994
C38:5 PC	29.1	28.4	29.1	29.3	28.5	29.3	28.8	28.5	28.6	28.7	28.5	28.6	0.403	0.677	-0.144	-1.1	0.535	0.833	-0.107	-1.08	0.487	0.853	-0.12	-1.09	0.213	0.508	0.293	1.23	0.642	0.85	-0.109	-1.08	0.0142	0.0896	0.584	1.5	0.0738	0.353	0.437	1.35	0.994	0.999	-0.00187	-1	0.00454	0.0767	0.704	1.63	0.0998
C18:2 LPE	25.3	24.9	25.2	25.6	25.2	25.7	25.4	25.3	25.5	24.5	24.5	24.7	0.414	0.681	-0.223	-1.17	0.371	0.697	-0.244	-1.18	0.11	0.486	-0.439	-1.36	0.939	0.975	-0.0286	-1.02	0.288	0.58	-0.395	-1.32	0.509	0.668	-0.245	-1.19	0.612	0.857	0.195	1.14	0.694	0.998	-0.151	-1.11	0.613	0.767	0.194	1.14	0.0273
inosine	13.9	13.6	14.2	14.2	13.5	14	14.3	14.2	14	14.5	14.4	14.3	0.413	0.681	-0.244	-1.18	0.795	0.976	0.0771	1.05	0.583	0.875	0.163	1.12	0.379	0.645	-0.356	-1.28	0.135	0.381	-0.609	-1.52	0.788	0.889	0.109	1.08	0.787	0.913	-0.113	-1.08	0.104	0.474	-0.686	-1.61	0.896	0.938	-0.0547	-1.04	0.152
ADP	16.4	16.3	17.3	16.8	16.3	15.8	17.1	16.9	16.6	16.8	16.8	16.4	0.413	0.681	-0.493	-1.41	0.99	0.996	-0.00725	-1.01	0.0155	0.187	1.48	2.79	0.365	0.645	-0.742	-1.67	0.433	0.687	-0.642	-1.56	0.4	0.592	0.688	1.61	0.768	0.913	-0.25	-1.19	0.453	0.943	-0.635	-1.55	0.35	0.582	-0.792	-1.73	0.549
C36:1 PC	28.2	27.5	28.2	28.3	27.5	28.3	28.3	28	28	27.7	27.4	27.6	0.418	0.683	-0.167	-1.12	0.767	0.967	-0.061	-1.04	0.635	0.889	-0.0977	-1.07	0.549	0.781	-0.167	-1.12	0.0655	0.252	-0.52	-1.43	0.448	0.627	0.212	1.16	0.998	0.998	-0.000548	-1	0.115	0.492	-0.459	-1.37	0.285	0.5	0.31	1.24	0.112
acetylglycine	15	14.4	14.6	14.7	14.2	14.3	12.9	12.9	13	13.4	13.1	13.2	0.434	0.706	0.269	1.2	0.725	0.948	0.121	1.09	0.394	0.797	0.293	1.23	2.81e-05	0.00372	2.06	4.17	0.00185	0.0329	1.49	2.82	0.000799	0.0151	1.62	3.07	0.000352	0.0223	1.79	3.46	0.00538	0.102	1.37	2.59	0.00721	0.0831	1.32	2.5	0.00126
C36:2 PC	29.8	29	29.8	29.9	29.1	29.9	29.7	29.3	29.4	29.3	29	29.2	0.442	0.709	-0.147	-1.11	0.523	0.833	-0.122	-1.09	0.592	0.876	-0.102	-1.07	0.877	0.953	0.04	1.03	0.255	0.558	-0.296	-1.23	0.12	0.293	0.406	1.32	0.486	0.791	0.187	1.14	0.516	0.951	-0.174	-1.13	0.0608	0.19	0.508	1.42	0.0796
C36:3 PC	28.2	27.4	28	28.1	27.3	28.1	27.7	27.5	28	27.9	27.2	28.1	0.441	0.709	0.175	1.13	0.541	0.833	0.139	1.1	0.922	0.974	-0.0221	-1.02	0.093	0.322	0.521	1.44	0.817	0.946	-0.071	-1.05	0.885	0.953	0.0446	1.03	0.278	0.652	0.346	1.27	0.511	0.951	-0.21	-1.16	0.834	0.913	0.0667	1.05	0.297
C22:1 SM	30.4	29.6	30.4	30.5	29.8	30.5	30.4	30	30	30	29.7	29.8	0.446	0.71	-0.141	-1.1	0.558	0.84	-0.108	-1.08	0.584	0.875	-0.101	-1.07	0.817	0.942	0.058	1.04	0.219	0.506	-0.31	-1.24	0.0793	0.247	0.444	1.36	0.444	0.753	0.199	1.15	0.438	0.929	-0.202	-1.15	0.0381	0.158	0.545	1.46	0.0915
methionine sulfoxide	11.1	12	11.8	11.2	12.1	11.6	11.6	12.1	12.2	11.1	11.7	11.6	0.447	0.71	-0.122	-1.09	0.638	0.877	-0.0756	-1.05	0.283	0.751	0.173	1.13	0.0282	0.17	-0.487	-1.4	0.721	0.886	-0.078	-1.06	0.0757	0.245	-0.392	-1.31	0.11	0.409	-0.364	-1.29	0.991	0.999	-0.00241	-1	0.0142	0.0993	-0.565	-1.48	0.943
C34:1 PC	29.7	28.9	29.7	29.8	29	29.8	29.5	29.1	29.2	29.2	28.9	29.1	0.459	0.715	-0.13	-1.09	0.62	0.86	-0.0872	-1.06	0.699	0.893	-0.0679	-1.05	0.523	0.778	0.153	1.11	0.408	0.671	-0.198	-1.15	0.0208	0.112	0.561	1.48	0.254	0.617	0.283	1.22	0.654	0.998	-0.111	-1.08	0.0125	0.0993	0.629	1.55	0.0637
glycocholate	16.9	18.4	17.3	16.5	18.3	17.5	15.6	16	16.4	17.1	18	17.6	0.464	0.715	0.383	1.3	0.747	0.967	0.169	1.12	0.584	0.875	-0.287	-1.22	0.0738	0.284	1.28	2.43	0.00115	0.0307	2.39	5.22	0.247	0.445	0.826	1.77	0.223	0.586	0.899	1.86	0.0033	0.0875	2.22	4.65	0.133	0.316	1.11	2.16	0.743
C58:11 TAG	21.3	20.8	21.4	22.2	21.7	22.2	19.2	19.1	18.8	22.5	22	22.1	0.457	0.715	-0.898	-1.86	0.474	0.802	-0.865	-1.82	0.479	0.853	-0.855	-1.81	0.203	0.506	2.1	4.27	0.309	0.593	1.67	3.19	0.112	0.284	2.63	6.17	0.0803	0.353	2.99	7.96	0.137	0.535	2.54	5.8	0.0426	0.169	3.48	11.2	0.484
thyroxine	10.3	10.1	10.3	10.4	10.3	10.4	10.3	10.5	10.5	10.6	10.6	10.5	0.467	0.715	-0.124	-1.09	0.434	0.761	-0.134	-1.1	0.836	0.933	-0.0355	-1.02	0.996	0.996	-0.00122	-1	0.122	0.358	-0.361	-1.28	0.487	0.658	-0.162	-1.12	0.608	0.857	0.123	1.09	0.345	0.851	-0.228	-1.17	0.6	0.757	-0.126	-1.09	0.122
IMP	9.32	11	12.2	10.5	11.2	9.51	8.2	11.6	8.13	9.4	11.3	7.79	0.464	0.715	-1.21	-2.32	0.872	0.989	-0.266	-1.2	0.105	0.47	2.7	6.51	0.618	0.823	1.12	2.17	0.792	0.928	-0.594	-1.51	0.0717	0.237	4.09	17	0.317	0.685	2.33	5.04	0.888	0.998	-0.327	-1.25	0.552	0.724	1.38	2.61	0.969
taurodeoxycholate-taurochenodeoxycholate	17.1	19.9	18.2	16.6	19	18.2	17.2	17.8	18.7	18.1	19.2	18.5	0.462	0.715	0.535	1.45	0.205	0.57	0.924	1.9	0.99	0.994	-0.00916	-1.01	0.958	0.984	-0.0522	-1.04	0.0346	0.164	2.11	4.33	0.639	0.773	-0.463	-1.38	0.565	0.847	-0.588	-1.5	0.246	0.724	1.19	2.28	0.657	0.798	-0.454	-1.37	0.341
C18:1 CE	28.1	27.4	28.2	28.2	27.4	28	27.6	27.4	27.3	27.4	27	27.2	0.477	0.727	-0.139	-1.1	0.859	0.989	0.0348	1.02	0.456	0.845	0.146	1.11	0.0525	0.24	0.521	1.43	0.97	0.994	-0.01	-1.01	0.000616	0.0134	0.943	1.92	0.0182	0.197	0.66	1.58	0.871	0.998	-0.0448	-1.03	0.00466	0.0767	0.797	1.74	0.00896
lactose	17.1	18.2	18.4	16.9	17.5	17.5	17.6	17.4	17.4	17	16.8	16.7	0.492	0.728	0.241	1.18	0.0677	0.437	0.648	1.57	0.0114	0.151	0.905	1.87	0.308	0.588	-0.488	-1.4	0.111	0.341	0.767	1.7	0.0438	0.176	0.973	1.96	0.142	0.471	-0.729	-1.66	0.809	0.998	0.119	1.09	0.89	0.937	0.0682	1.05	0.738
citrulline	16.1	15.6	16.1	16.3	16	16.2	15.8	15.6	15.8	15.5	15.2	15.5	0.489	0.728	-0.133	-1.1	0.0709	0.437	-0.35	-1.27	0.389	0.797	-0.166	-1.12	0.192	0.499	0.342	1.27	0.97	0.994	0.00996	1.01	0.373	0.571	0.233	1.18	0.0813	0.353	0.475	1.39	0.185	0.628	0.36	1.28	0.142	0.329	0.399	1.32	0.0132
C18:2 CE	29.2	28.5	29.2	29.4	28.5	29.3	28.9	28.4	28.4	28.7	28.3	28.5	0.49	0.728	-0.145	-1.11	0.664	0.898	-0.0911	-1.07	0.69	0.893	-0.0836	-1.06	0.226	0.52	0.347	1.27	0.79	0.928	0.0758	1.05	0.0047	0.0567	0.825	1.77	0.0981	0.4	0.492	1.41	0.572	0.998	0.167	1.12	0.0027	0.0767	0.909	1.88	0.0555
C18:2 SM	24	23.4	24	23.9	23.2	23.9	23.8	23.5	23.4	23.9	23.6	23.7	0.487	0.728	0.139	1.1	0.368	0.697	0.18	1.13	0.439	0.831	0.155	1.11	0.475	0.724	0.194	1.14	0.617	0.843	-0.136	-1.1	0.0244	0.124	0.62	1.54	0.844	0.944	0.0551	1.04	0.263	0.753	-0.316	-1.24	0.1	0.266	0.465	1.38	0.825
ornithine	17.7	17.9	17.9	17.9	18.1	17.9	17.8	18	17.7	17.9	17.8	17.9	0.491	0.728	-0.12	-1.09	0.419	0.759	-0.141	-1.1	0.724	0.893	0.0617	1.04	0.992	0.996	-0.00246	-1	0.918	0.993	-0.0245	-1.02	0.299	0.495	0.247	1.19	0.631	0.857	0.118	1.09	0.635	0.998	0.117	1.08	0.451	0.656	0.185	1.14	0.631
C56:3 TAG	23	22.7	23.4	23.2	22.6	23.3	23.1	22.7	22.9	22.3	21.9	22.3	0.513	0.738	-0.135	-1.1	0.596	0.859	0.109	1.08	0.655	0.889	0.092	1.07	0.874	0.953	-0.0443	-1.03	0.999	0.999	-0.000301	-1	0.101	0.275	0.462	1.38	0.754	0.913	0.0904	1.06	0.706	0.998	-0.109	-1.08	0.203	0.397	0.37	1.29	0.01
C24:1 SM	28.1	27.5	28.2	28.3	27.5	28.2	27.7	27.4	27.3	27.7	27.4	27.6	0.514	0.738	-0.113	-1.08	0.816	0.978	-0.0403	-1.03	0.769	0.906	-0.0507	-1.04	0.0988	0.331	0.39	1.31	0.975	0.994	0.00726	1.01	0.000373	0.0123	0.868	1.82	0.0406	0.276	0.503	1.42	0.845	0.998	0.0475	1.03	0.000279	0.0185	0.919	1.89	0.0515
C58:7 TAG	22.9	22.6	22.9	23	22.4	23	22.5	22.4	22.4	22.6	22.2	22.3	0.512	0.738	-0.121	-1.09	0.457	0.791	0.138	1.1	0.684	0.893	-0.0752	-1.05	0.127	0.378	0.386	1.31	0.592	0.822	0.135	1.1	0.0866	0.258	0.434	1.35	0.0536	0.319	0.507	1.42	0.99	0.999	-0.00309	-1	0.0526	0.179	0.509	1.42	0.29
C38:2 PC	25.8	25.2	25.8	25.9	25.3	25.9	25.9	25.8	25.5	25.4	25.2	25.4	0.516	0.738	-0.117	-1.08	0.527	0.833	-0.114	-1.08	0.676	0.893	-0.0752	-1.05	0.548	0.781	-0.147	-1.11	0.0185	0.114	-0.587	-1.5	0.244	0.444	0.286	1.22	0.905	0.951	-0.0302	-1.02	0.0649	0.351	-0.473	-1.39	0.156	0.348	0.361	1.28	0.175
C20:5 CE	24.6	23.9	24.7	24.9	24.1	24.7	23.8	23.5	23.4	24.6	24.3	24.4	0.509	0.738	-0.247	-1.19	0.609	0.86	-0.191	-1.14	0.838	0.933	-0.0766	-1.05	0.105	0.341	0.829	1.78	0.391	0.661	0.437	1.35	0.0147	0.0904	1.26	2.4	0.0431	0.279	1.08	2.11	0.234	0.724	0.628	1.55	0.0124	0.0993	1.34	2.53	0.934
phenylalanine-d8 (internal standard)	20	19.5	20	20.1	19.5	20	19.9	19.6	19.7	19.8	19.5	19.7	0.509	0.738	-0.087	-1.06	0.562	0.842	-0.0762	-1.05	0.732	0.893	-0.0451	-1.03	0.759	0.925	0.055	1.04	0.549	0.774	-0.107	-1.08	0.0899	0.262	0.306	1.24	0.444	0.753	0.142	1.1	0.867	0.998	-0.031	-1.02	0.0605	0.19	0.351	1.28	0.266
urate	26.4	25.7	26.4	26.5	25.8	26.5	26.4	26	26.2	26.3	26	26.2	0.518	0.738	-0.104	-1.08	0.591	0.857	-0.0867	-1.06	0.638	0.889	-0.0759	-1.05	0.976	0.996	0.00667	1	0.226	0.516	-0.267	-1.2	0.256	0.456	0.25	1.19	0.625	0.857	0.111	1.08	0.428	0.923	-0.18	-1.13	0.153	0.347	0.326	1.25	0.848
quinolinate	19.2	18.7	19.1	19.4	18.9	19.6	20.7	20.5	20.5	20.4	20.3	20.2	0.538	0.739	-0.2	-1.15	0.519	0.833	-0.21	-1.16	0.128	0.498	-0.498	-1.41	0.0014	0.0371	-1.46	-2.74	0.000139	0.0162	-1.76	-3.39	0.00186	0.029	-1.42	-2.67	0.0072	0.112	-1.26	-2.39	0.00103	0.0456	-1.55	-2.93	0.0473	0.171	-0.918	-1.89	0.00741
C34:1 DAG	23.2	22.7	23	23.3	22.8	23.1	24.1	23.8	23.8	24	23.7	23.9	0.545	0.739	-0.177	-1.13	0.619	0.86	-0.145	-1.11	0.724	0.893	-0.103	-1.07	0.0217	0.155	-0.924	-1.9	0.00558	0.0548	-1.12	-2.18	0.043	0.175	-0.812	-1.76	0.0711	0.353	-0.747	-1.68	0.0189	0.185	-0.979	-1.97	0.0866	0.237	-0.709	-1.63	0.034
C56:6 TAG	25.8	25.1	25.7	25.9	25.3	25.7	25.1	24.6	24.8	25.1	25	25	0.542	0.739	-0.138	-1.1	0.37	0.697	-0.204	-1.15	0.898	0.965	-0.0291	-1.02	0.0471	0.231	0.62	1.54	0.12	0.357	0.483	1.4	0.00514	0.0592	0.884	1.85	0.0195	0.197	0.758	1.69	0.0338	0.252	0.687	1.61	0.00521	0.0767	0.913	1.88	0.0487
1-methylhistamine	9.1	8.43	9.07	9.24	9.24	9.17	9.25	9.41	9.52	8.5	9.01	8.55	0.547	0.739	-0.143	-1.1	0.00103	0.0456	-0.802	-1.74	0.65	0.889	-0.107	-1.08	0.636	0.839	-0.152	-1.11	0.00311	0.0413	-0.976	-1.97	0.157	0.35	-0.458	-1.37	0.977	0.981	-0.00938	-1.01	0.601	0.998	-0.174	-1.13	0.294	0.509	-0.35	-1.27	0.0633
xanthosine	8.79	8.41	8.53	8.9	8.64	8.88	8.94	8.52	8.62	9.27	9.19	9.05	0.543	0.739	-0.11	-1.08	0.206	0.57	-0.23	-1.17	0.0615	0.4	-0.342	-1.27	0.532	0.778	-0.154	-1.11	0.657	0.855	-0.109	-1.08	0.724	0.845	-0.0869	-1.06	0.863	0.944	-0.0438	-1.03	0.636	0.998	0.121	1.09	0.318	0.539	0.255	1.19	0.0514
valine-d8 (internal standard)	17.5	17.1	17.5	17.6	17.2	17.6	17.5	17.1	17.2	17.3	17.1	17.2	0.54	0.739	-0.0789	-1.06	0.575	0.852	-0.0721	-1.05	0.678	0.893	-0.0534	-1.04	0.809	0.942	0.0422	1.03	0.933	0.993	-0.0147	-1.01	0.0515	0.19	0.345	1.27	0.504	0.804	0.121	1.09	0.751	0.998	0.0575	1.04	0.0302	0.14	0.398	1.32	0.282
thiamine	11.8	12.6	12.5	11.4	12.5	12.1	12.6	13.3	13.2	10.6	11.1	11.2	0.528	0.739	0.419	1.34	0.921	0.989	0.0661	1.05	0.619	0.888	0.33	1.26	0.374	0.645	-0.804	-1.75	0.455	0.708	-0.675	-1.6	0.382	0.576	-0.79	-1.73	0.192	0.56	-1.22	-2.34	0.428	0.923	-0.742	-1.67	0.232	0.43	-1.12	-2.17	0.188
sorbitol	22.2	21.8	22.1	22	21.5	21.8	22	21.7	21.7	21.3	21.1	21.1	0.53	0.739	0.246	1.19	0.466	0.798	0.286	1.22	0.508	0.858	0.26	1.2	0.69	0.881	0.213	1.16	0.872	0.975	0.0858	1.06	0.436	0.622	0.416	1.33	0.951	0.97	-0.0336	-1.02	0.716	0.998	-0.2	-1.15	0.777	0.888	0.156	1.11	0.0745
palmitoylcarnitine	14	13.6	13.6	14.2	13.8	13.7	13.8	13.7	13.5	14.4	14.1	14.1	0.536	0.739	-0.156	-1.11	0.312	0.667	-0.255	-1.19	0.879	0.961	-0.0382	-1.03	0.457	0.707	0.254	1.19	0.627	0.848	-0.166	-1.12	0.723	0.845	0.121	1.09	0.248	0.61	0.41	1.33	0.802	0.998	0.0886	1.06	0.653	0.797	0.159	1.12	0.272
cotinine	12.3	11.6	12.3	11.5	10.8	11.4	12.7	11.8	12	10.5	10.4	10.2	0.529	0.739	0.765	1.7	0.488	0.812	0.842	1.79	0.468	0.85	0.882	1.84	0.814	0.942	-0.387	-1.31	0.894	0.991	-0.221	-1.17	0.847	0.923	0.319	1.25	0.501	0.804	-1.15	-2.22	0.534	0.956	-1.06	-2.09	0.742	0.87	-0.563	-1.48	0.273
glycerol	9.78	8.79	9.77	9.97	8.75	9.7	8.93	8.23	8.37	10.5	10.1	9.72	0.558	0.747	-0.191	-1.14	0.909	0.989	0.0373	1.03	0.816	0.926	0.0759	1.05	0.058	0.26	0.85	1.8	0.212	0.502	0.556	1.47	0.00216	0.0318	1.4	2.64	0.0254	0.212	1.04	2.06	0.26	0.753	0.519	1.43	0.00486	0.0767	1.32	2.5	0.086
C36:2 DAG	24.1	23.6	24	24.3	23.7	24.1	24.7	24.4	24.5	24.4	24.2	24.4	0.556	0.747	-0.165	-1.12	0.809	0.978	-0.0675	-1.05	0.63	0.888	-0.135	-1.1	0.159	0.442	-0.54	-1.45	0.0374	0.174	-0.803	-1.74	0.189	0.379	-0.503	-1.42	0.343	0.685	-0.374	-1.3	0.0647	0.351	-0.735	-1.66	0.352	0.582	-0.368	-1.29	0.405
C34:2 DAG	22.3	21.9	22.2	22.5	22.1	22.4	23.2	22.9	23	23	22.8	22.9	0.566	0.749	-0.174	-1.13	0.613	0.86	-0.153	-1.11	0.543	0.875	-0.184	-1.14	0.0397	0.208	-0.857	-1.81	0.0152	0.104	-1.02	-2.02	0.0403	0.175	-0.855	-1.81	0.111	0.409	-0.683	-1.61	0.045	0.303	-0.864	-1.82	0.118	0.295	-0.67	-1.59	0.0834
C58:12 TAG	14.9	14.5	14	16.2	15.7	16.2	10.5	13	10.4	16.1	18.5	16	0.564	0.749	-1.32	-2.5	0.588	0.857	-1.24	-2.37	0.339	0.797	-2.2	-4.59	0.161	0.442	4.4	21.1	0.636	0.85	1.48	2.78	0.245	0.444	3.64	12.5	0.079	0.353	5.72	52.8	0.4	0.896	2.72	6.59	0.0731	0.218	5.84	57.4	0.68
C50:0 TAG	22.5	22.4	22.7	22.8	22.4	22.8	24	23.7	23.9	23.8	23.5	24	0.571	0.753	-0.221	-1.17	0.841	0.989	0.0782	1.06	0.735	0.893	-0.132	-1.1	0.00697	0.0786	-1.46	-2.76	0.0161	0.104	-1.3	-2.46	0.0289	0.139	-1.18	-2.26	0.0258	0.212	-1.24	-2.36	0.0138	0.146	-1.38	-2.6	0.0599	0.19	-1.04	-2.06	0.0181
adenosine	8.29	7.71	9.43	7.99	7.27	8.93	7.68	8.25	9.73	8.34	8.6	10.6	0.578	0.758	0.303	1.23	0.421	0.759	0.438	1.35	0.364	0.797	0.495	1.41	0.407	0.674	0.614	1.53	0.467	0.711	-0.538	-1.45	0.681	0.809	-0.304	-1.23	0.684	0.88	0.311	1.24	0.204	0.667	-0.976	-1.97	0.297	0.512	-0.799	-1.74	0.952
C48:2 TAG	25.4	24.8	25.3	25.6	25	25.6	26.8	26.5	26.7	26.2	26	26.2	0.583	0.76	-0.214	-1.16	0.707	0.942	-0.146	-1.11	0.453	0.845	-0.292	-1.22	0.0084	0.0866	-1.42	-2.68	0.00192	0.0329	-1.69	-3.22	0.0107	0.0859	-1.38	-2.6	0.0293	0.222	-1.21	-2.31	0.00586	0.103	-1.54	-2.91	0.0501	0.175	-1.08	-2.12	0.128
C48:1 TAG	25.3	24.7	25.2	25.5	24.8	25.5	26.6	26.2	26.4	26.3	25.9	26.2	0.594	0.767	-0.193	-1.14	0.874	0.989	-0.0571	-1.04	0.434	0.831	-0.283	-1.22	0.0111	0.101	-1.27	-2.42	0.00285	0.0397	-1.51	-2.84	0.012	0.0878	-1.26	-2.39	0.0362	0.259	-1.08	-2.11	0.00537	0.102	-1.45	-2.73	0.0579	0.187	-0.975	-1.97	0.0548
C32:2 PC	26.6	25.9	26.5	26.7	26	26.6	26.5	26.2	26.1	26	25.7	25.8	0.592	0.767	-0.134	-1.1	0.605	0.86	-0.129	-1.09	0.556	0.875	-0.147	-1.11	0.789	0.93	0.0906	1.06	0.289	0.58	-0.36	-1.28	0.31	0.507	0.345	1.27	0.523	0.815	0.224	1.17	0.509	0.951	-0.231	-1.17	0.163	0.357	0.491	1.41	0.0763
arginine	19	19	19	19.1	19.1	19	18.7	18.6	18.6	18.4	18.4	18.5	0.603	0.774	-0.0983	-1.07	0.722	0.948	-0.0672	-1.05	0.942	0.975	0.0138	1.01	0.251	0.558	0.296	1.23	0.093	0.311	0.435	1.35	0.12	0.293	0.401	1.32	0.141	0.471	0.394	1.31	0.0613	0.351	0.502	1.42	0.147	0.336	0.387	1.31	0.0219
C16:0 LPE	24.2	23.8	24.3	24.4	23.9	24.4	23.9	23.9	23.9	23.5	23.3	23.6	0.607	0.774	-0.131	-1.09	0.613	0.86	-0.128	-1.09	0.607	0.888	-0.131	-1.09	0.29	0.588	0.366	1.29	0.728	0.886	-0.12	-1.09	0.291	0.485	0.365	1.29	0.166	0.52	0.496	1.41	0.981	0.999	0.00841	1.01	0.167	0.357	0.495	1.41	0.025
oleylcarnitine	13.1	12.5	12.5	13.2	12.7	12.5	12.3	12.2	11.8	13.1	12.9	12.6	0.608	0.774	-0.13	-1.09	0.467	0.798	-0.184	-1.14	0.919	0.974	-0.0258	-1.02	0.0321	0.188	0.747	1.68	0.427	0.687	0.273	1.21	0.031	0.147	0.752	1.68	0.0154	0.186	0.877	1.84	0.2	0.664	0.458	1.37	0.0311	0.14	0.778	1.71	0.877
C52:1 TAG	25.6	25.2	25.7	25.8	25.1	25.8	26.6	26.2	26.4	26.3	26.1	26.4	0.626	0.789	-0.136	-1.1	0.951	0.992	0.0171	1.01	0.537	0.875	-0.172	-1.13	0.0149	0.123	-0.938	-1.92	0.0084	0.0696	-1.02	-2.03	0.0503	0.19	-0.749	-1.68	0.043	0.279	-0.802	-1.74	0.00955	0.119	-1.04	-2.05	0.143	0.329	-0.577	-1.49	0.0708
C32:0 PC	27.1	26.4	27.1	27.2	26.4	27.1	26.8	26.6	26.4	27	26.7	26.9	0.622	0.789	-0.0897	-1.06	0.77	0.967	-0.0533	-1.04	0.79	0.914	-0.0484	-1.03	0.263	0.563	0.277	1.21	0.471	0.713	-0.178	-1.13	0.00868	0.0776	0.662	1.58	0.154	0.495	0.367	1.29	0.625	0.998	-0.125	-1.09	0.00657	0.0829	0.711	1.64	0.629
C56:2 TAG	22.6	22.4	22.9	22.5	22.3	23	23.5	23.2	23.3	22.4	22.4	22.8	0.643	0.794	0.103	1.07	0.88	0.989	0.0336	1.02	0.485	0.853	-0.155	-1.11	0.00345	0.0644	-0.906	-1.87	0.00781	0.0668	-0.821	-1.77	0.169	0.367	-0.418	-1.34	0.00171	0.0427	-1.01	-2.01	0.00746	0.104	-0.854	-1.81	0.402	0.63	-0.262	-1.2	0.547
C48:3 TAG	25.1	24.4	24.9	25.2	24.6	25.1	26.1	25.8	25.8	25.3	25.1	25.5	0.645	0.794	-0.148	-1.11	0.624	0.861	-0.158	-1.12	0.578	0.875	-0.179	-1.13	0.0206	0.151	-1.03	-2.04	0.00187	0.0329	-1.4	-2.64	0.0502	0.19	-0.866	-1.82	0.0541	0.319	-0.881	-1.84	0.00721	0.104	-1.24	-2.37	0.131	0.316	-0.687	-1.61	0.566
C20:3 CE	25	24.3	25	25.1	24.4	25.1	24.7	24.4	24.4	24.7	24.5	24.6	0.641	0.794	-0.0944	-1.07	0.694	0.929	-0.0797	-1.06	0.746	0.894	-0.0657	-1.05	0.303	0.588	0.285	1.22	0.651	0.855	-0.124	-1.09	0.0181	0.105	0.661	1.58	0.186	0.546	0.379	1.3	0.875	0.998	-0.0447	-1.03	0.0122	0.0993	0.727	1.66	0.311
C18:0 CE	25.1	24.4	25.1	25.2	24.5	25.2	24.9	24.7	24.5	24.8	24.3	24.6	0.647	0.794	-0.097	-1.07	0.452	0.789	-0.16	-1.12	0.664	0.889	-0.0922	-1.07	0.45	0.707	0.218	1.16	0.208	0.497	-0.364	-1.29	0.0508	0.19	0.569	1.48	0.292	0.667	0.315	1.24	0.493	0.951	-0.205	-1.15	0.0288	0.14	0.661	1.58	0.283
C50:2 TAG	27.6	26.9	27.5	27.7	27	27.6	27.8	27.5	27.7	27.7	27.4	27.6	0.64	0.794	-0.104	-1.07	0.548	0.836	-0.134	-1.1	0.543	0.875	-0.135	-1.1	0.392	0.661	-0.259	-1.2	0.0347	0.164	-0.646	-1.56	0.399	0.592	-0.255	-1.19	0.62	0.857	-0.155	-1.11	0.104	0.474	-0.512	-1.43	0.701	0.84	-0.12	-1.09	0.563
GDP	9.55	9.87	12.3	10.3	10.4	8.1	11.6	9.87	9.7	9.56	11.5	11.5	0.644	0.794	-0.781	-1.72	0.755	0.967	-0.527	-1.44	0.0147	0.185	4.19	18.3	0.367	0.645	-2.07	-4.2	0.999	0.999	-0.00422	-1	0.26	0.459	2.59	6.03	0.586	0.857	-1.29	-2.45	0.826	0.998	0.523	1.44	0.501	0.692	-1.6	-3.03	0.994
cAMP	12.9	12.2	12.9	13.1	12.9	13.1	13	12.8	12.7	12.5	12.4	12.7	0.659	0.801	-0.165	-1.12	0.0456	0.346	-0.758	-1.69	0.577	0.875	-0.209	-1.16	0.888	0.959	-0.0716	-1.05	0.239	0.529	-0.602	-1.52	0.587	0.731	0.277	1.21	0.859	0.944	0.0939	1.07	0.767	0.998	0.156	1.11	0.358	0.585	0.486	1.4	0.363
inositol	15.9	15.6	16.1	15.8	15.5	15.9	16.1	15.7	15.9	15.8	15.4	15.6	0.657	0.801	0.0764	1.05	0.664	0.898	0.0748	1.05	0.212	0.644	0.216	1.16	0.448	0.707	-0.178	-1.13	0.584	0.816	-0.128	-1.09	0.453	0.627	0.176	1.13	0.296	0.669	-0.254	-1.19	0.402	0.896	-0.203	-1.15	0.869	0.928	-0.04	-1.03	0.721
C16:0 CE	26	25.3	26	26.1	25.4	26	25.7	25.3	25.4	25.7	25.4	25.6	0.667	0.804	-0.0718	-1.05	0.875	0.989	-0.0263	-1.02	0.882	0.961	-0.0248	-1.02	0.21	0.508	0.286	1.22	0.821	0.946	0.0514	1.04	0.00631	0.0697	0.634	1.55	0.13	0.454	0.358	1.28	0.741	0.998	0.0777	1.06	0.0061	0.0829	0.659	1.58	0.2
inosine-15N4 (internal standard)	19.1	18.7	19.2	19.2	18.7	19.1	19	18.6	18.7	18.9	18.6	18.7	0.667	0.804	-0.0558	-1.04	0.949	0.992	-0.00829	-1.01	0.731	0.893	0.0444	1.03	0.412	0.674	0.145	1.11	0.724	0.886	0.062	1.04	0.0136	0.0878	0.442	1.36	0.273	0.646	0.2	1.15	0.699	0.998	0.0703	1.05	0.0311	0.14	0.398	1.32	0.117
C50:1 TAG	26.4	25.9	26.5	26.5	25.9	26.6	27	26.7	26.9	26.9	26.6	26.8	0.673	0.807	-0.108	-1.08	0.939	0.989	-0.0196	-1.01	0.65	0.889	-0.116	-1.08	0.0829	0.305	-0.609	-1.52	0.0225	0.129	-0.806	-1.75	0.182	0.374	-0.467	-1.38	0.167	0.52	-0.5	-1.41	0.0311	0.242	-0.787	-1.73	0.331	0.56	-0.35	-1.27	0.177
C54:1 TAG	23.2	23.1	23.4	23.1	23.1	23.5	24.7	24.5	24.4	24	23.8	24.1	0.69	0.814	0.112	1.08	0.992	0.996	0.00287	1	0.664	0.889	-0.122	-1.09	0.000156	0.00906	-1.51	-2.85	0.000289	0.0182	-1.44	-2.72	0.00996	0.0825	-1.01	-2.01	9.11e-05	0.0151	-1.62	-3.08	0.000434	0.0287	-1.45	-2.72	0.0278	0.139	-0.883	-1.84	0.0442
C20:4 CE	27.9	27.1	27.9	28	27.2	27.9	26.9	26.6	26.6	27.5	27.2	27.2	0.694	0.814	-0.092	-1.07	0.772	0.967	-0.0678	-1.05	0.889	0.961	-0.0327	-1.02	0.00357	0.0644	0.95	1.93	0.088	0.303	0.547	1.46	8.48e-05	0.0112	1.31	2.48	0.00207	0.0427	1.04	2.06	0.0642	0.351	0.615	1.53	9.75e-05	0.0184	1.34	2.54	0.182
C46:2 TAG	24.3	23.6	24.2	24.4	23.8	24.3	25.2	25.2	25	24.2	24.3	24.4	0.693	0.814	-0.13	-1.09	0.519	0.833	-0.213	-1.16	0.693	0.893	-0.13	-1.09	0.0337	0.19	-0.966	-1.95	0.000459	0.0203	-1.63	-3.1	0.0575	0.201	-0.861	-1.82	0.0746	0.353	-0.835	-1.78	0.00293	0.0863	-1.42	-2.67	0.118	0.295	-0.731	-1.66	0.895
5-HIAA	8.34	8.04	8.27	8.24	8.02	8.19	7.98	7.81	8	7.94	7.85	7.92	0.684	0.814	0.0964	1.07	0.931	0.989	0.0204	1.01	0.726	0.893	0.0828	1.06	0.275	0.573	0.353	1.28	0.477	0.718	0.229	1.17	0.391	0.585	0.276	1.21	0.442	0.753	0.256	1.19	0.531	0.956	0.209	1.16	0.561	0.729	0.194	1.14	0.215
indole-3-propionate	14.9	14.6	14.9	15	14.7	14.9	15.3	15.2	14.9	15.4	15.2	15.1	0.685	0.814	-0.178	-1.13	0.77	0.967	-0.128	-1.09	0.985	0.994	0.00822	1.01	0.434	0.701	-0.468	-1.38	0.36	0.647	-0.548	-1.46	0.963	0.993	0.0281	1.02	0.639	0.864	-0.29	-1.22	0.497	0.951	-0.42	-1.34	0.974	0.99	0.0198	1.01	0.382
C44:0 TAG	22	21.6	22	21.6	21.6	21.9	23.4	23.2	23.1	19.8	19.8	19.8	0.714	0.834	0.357	1.28	0.962	0.992	0.0468	1.03	0.941	0.975	0.0721	1.05	0.306	0.588	-1.36	-2.57	0.234	0.526	-1.58	-3	0.408	0.594	-1.1	-2.15	0.212	0.581	-1.72	-3.3	0.237	0.724	-1.63	-3.1	0.394	0.621	-1.17	-2.26	0.103
indolelactate	11.1	11.9	11.9	11.4	9.99	10.1	12.7	12.8	13	13.1	13.1	13.2	0.729	0.843	-0.307	-1.24	0.0291	0.292	1.96	3.88	0.0414	0.332	1.83	3.55	0.174	0.462	-1.64	-3.12	0.489	0.726	-0.832	-1.78	0.364	0.564	-1.09	-2.13	0.285	0.657	-1.33	-2.52	0.027	0.231	-2.79	-6.92	0.0209	0.12	-2.92	-7.57	0.0931
valerylcarnitine/isovalerylcarnitine/2-methylbutyroylcarnitine	14.6	14.7	15	14.7	14.7	15.1	15.1	15	15.2	15.3	15.2	15.5	0.725	0.843	-0.0888	-1.06	0.842	0.989	-0.0504	-1.04	0.614	0.888	-0.128	-1.09	0.228	0.52	-0.416	-1.33	0.361	0.647	-0.315	-1.24	0.519	0.676	-0.222	-1.17	0.358	0.686	-0.327	-1.25	0.458	0.943	-0.264	-1.2	0.791	0.896	-0.0942	-1.07	0.0746
C24:0 SM	27.1	26.4	27.1	27.1	26.4	27.1	27	26.7	26.6	26.6	26.3	26.5	0.735	0.844	-0.0573	-1.04	0.94	0.989	-0.0127	-1.01	0.978	0.993	0.00474	1	0.831	0.942	0.0493	1.03	0.204	0.491	-0.294	-1.23	0.0244	0.124	0.527	1.44	0.655	0.868	0.107	1.08	0.239	0.724	-0.282	-1.22	0.0309	0.14	0.522	1.44	0.0474
C60:12 TAG	14.8	14.6	15	14	14.7	15.1	13.1	13.1	13.1	19.1	16	16.1	0.736	0.844	0.805	1.75	0.961	0.992	-0.117	-1.08	0.975	0.993	-0.0754	-1.05	0.611	0.821	1.65	3.14	0.64	0.85	1.52	2.87	0.557	0.703	1.91	3.75	0.801	0.923	0.844	1.8	0.626	0.998	1.64	3.11	0.555	0.724	1.98	3.95	0.191
C16:1 CE	24.5	23.9	24.6	24.6	24	24.6	24.3	23.9	23.9	24.4	24.1	24.3	0.74	0.845	-0.0866	-1.06	0.774	0.967	-0.0749	-1.05	0.955	0.981	0.0146	1.01	0.533	0.778	0.221	1.17	0.956	0.994	0.0196	1.01	0.0682	0.232	0.653	1.57	0.402	0.72	0.308	1.24	0.797	0.998	0.0945	1.07	0.0846	0.233	0.638	1.56	0.792
kynurenine	17.7	17.5	17.8	17.7	17.5	17.8	17.9	17.7	17.8	17.9	17.8	17.9	0.76	0.864	-0.0554	-1.04	0.933	0.989	-0.0152	-1.01	0.885	0.961	-0.0263	-1.02	0.462	0.708	-0.182	-1.13	0.364	0.647	-0.225	-1.17	0.956	0.993	0.0136	1.01	0.621	0.857	-0.126	-1.09	0.413	0.912	-0.209	-1.16	0.876	0.932	0.0399	1.03	0.361
4-hydroxybenzaldehyde	13	13.8	12.5	13.3	12.1	7.78	12.7	12.3	14.5	14.4	14.5	14.5	0.767	0.869	-0.384	-1.3	0.183	0.558	1.73	3.33	0.000421	0.0186	4.75	26.8	0.864	0.953	0.301	1.23	0.393	0.661	1.51	2.84	0.272	0.472	-1.94	-3.84	0.707	0.897	0.684	1.61	0.901	0.998	-0.226	-1.17	0.000412	0.0219	-6.69	-103	0.401
alpha-ketoglutarate	19.3	19.1	19.4	19.2	18.9	19.3	18.9	18.9	18.8	19.1	19.2	19.1	0.777	0.876	0.0422	1.03	0.326	0.676	0.147	1.11	0.702	0.893	0.0571	1.04	0.0634	0.271	0.38	1.3	0.467	0.711	0.147	1.11	0.00884	0.0776	0.541	1.46	0.11	0.409	0.337	1.26	0.996	0.999	0.000939	1	0.0229	0.122	0.484	1.4	0.463
propionylcarnitine	17.9	17.7	18.3	18	17.7	18.4	18.3	18.1	18.3	18	17.8	18.2	0.8	0.894	-0.0688	-1.05	0.844	0.989	-0.0535	-1.04	0.798	0.915	-0.0693	-1.05	0.262	0.563	-0.415	-1.33	0.277	0.58	-0.402	-1.32	0.983	0.994	0.008	1.01	0.365	0.686	-0.347	-1.27	0.362	0.863	-0.349	-1.27	0.839	0.914	0.0773	1.06	0.838
stearoylcarnitine	11.3	11	11.1	11.4	11.4	11.2	11.3	11.1	11.1	11.3	11.1	11.1	0.798	0.894	-0.0616	-1.04	0.193	0.568	-0.315	-1.24	0.626	0.888	-0.117	-1.08	0.983	0.996	-0.00687	-1	0.775	0.921	-0.0934	-1.07	0.915	0.969	-0.0351	-1.02	0.872	0.944	0.0547	1.04	0.514	0.951	0.221	1.17	0.808	0.9	0.0823	1.06	0.991
chenodeoxycholate/deoxycholate	21.5	21.6	22.4	21.6	21.2	22	21.4	21	20.8	21.2	21	21.1	0.805	0.897	-0.121	-1.09	0.335	0.679	0.473	1.39	0.466	0.85	0.358	1.28	0.906	0.962	0.079	1.06	0.306	0.593	0.683	1.61	0.0208	0.112	1.57	2.96	0.772	0.913	0.2	1.15	0.761	0.998	0.21	1.16	0.0825	0.233	1.21	2.31	0.717
aminoisobutyric acid	12.6	12.2	12.2	12.6	12.2	12.2	12.1	12.1	11.8	12.1	11.8	11.5	0.812	0.901	0.0619	1.04	0.888	0.989	0.0366	1.03	0.988	0.994	0.0038	1	0.172	0.462	0.486	1.4	0.765	0.917	0.106	1.08	0.233	0.443	0.424	1.34	0.249	0.61	0.424	1.34	0.85	0.998	0.0694	1.05	0.253	0.456	0.421	1.34	0.13
C18:1 SM	26.7	26	26.7	26.7	26	26.6	26.4	26.1	25.9	26.7	26.4	26.5	0.819	0.904	0.0492	1.03	0.671	0.903	0.0912	1.07	0.718	0.893	0.0777	1.06	0.217	0.511	0.362	1.29	0.92	0.993	-0.0294	-1.02	0.00907	0.0776	0.778	1.71	0.302	0.673	0.313	1.24	0.69	0.998	-0.121	-1.09	0.0225	0.122	0.7	1.62	0.944
C48:4 TAG	25	24.3	24.8	25	24.4	25	25.5	25	25.1	24.9	24.6	24.8	0.855	0.936	-0.0399	-1.03	0.803	0.976	-0.0546	-1.04	0.334	0.797	-0.212	-1.16	0.0729	0.284	-0.539	-1.45	0.0342	0.164	-0.639	-1.56	0.437	0.622	-0.232	-1.17	0.108	0.409	-0.499	-1.41	0.0604	0.351	-0.584	-1.5	0.949	0.975	-0.0198	-1.01	0.838
salicylurate	17.4	17	17.1	17.1	16.8	16.8	17.2	17	16.9	17.1	16.9	16.8	0.852	0.936	0.225	1.17	0.868	0.989	0.201	1.15	0.844	0.936	0.237	1.18	0.916	0.962	0.173	1.13	0.972	0.994	-0.0565	-1.04	0.902	0.964	0.201	1.15	0.976	0.981	-0.052	-1.04	0.879	0.998	-0.257	-1.2	0.983	0.99	-0.0356	-1.02	0.861
butyrylcarnitine/isobutyrylcarnitine	17.2	17	17.4	17.3	16.9	17.4	17.6	17.5	17.7	17.2	16.9	17.2	0.866	0.941	-0.0469	-1.03	0.877	0.989	0.0428	1.03	0.966	0.988	0.012	1.01	0.305	0.588	-0.388	-1.31	0.152	0.4	-0.543	-1.46	0.547	0.7	-0.228	-1.17	0.383	0.699	-0.341	-1.27	0.136	0.535	-0.586	-1.5	0.54	0.724	-0.24	-1.18	0.99
C32:1 PC	27.4	26.7	27.4	27.4	26.7	27.4	27.3	27.1	27	27.2	26.9	27.1	0.867	0.941	-0.0426	-1.03	0.821	0.98	-0.0576	-1.04	0.818	0.926	-0.0584	-1.04	0.874	0.953	0.055	1.04	0.279	0.58	-0.375	-1.3	0.307	0.505	0.354	1.28	0.785	0.913	0.0976	1.07	0.375	0.879	-0.318	-1.25	0.251	0.456	0.413	1.33	0.555
C56:10 TAG	20.4	20	20.5	20	19.5	20.1	19.7	19.9	19.7	17.2	17	17.1	0.879	0.951	0.371	1.29	0.814	0.978	0.571	1.49	0.873	0.96	0.39	1.31	0.832	0.942	0.702	1.63	0.959	0.994	0.168	1.12	0.803	0.898	0.825	1.77	0.923	0.959	0.332	1.26	0.906	0.998	-0.403	-1.32	0.899	0.938	0.435	1.35	0.337
sucrose	18.6	21.2	21.2	18.5	21	20.9	18.6	20	20.2	18	19.4	19.4	0.884	0.952	0.0659	1.05	0.592	0.857	0.243	1.18	0.568	0.875	0.258	1.2	0.919	0.962	-0.0628	-1.04	0.0647	0.252	1.15	2.22	0.11	0.284	0.99	1.99	0.84	0.944	-0.129	-1.09	0.157	0.557	0.905	1.87	0.252	0.456	0.732	1.66	0.388
C56:1 TAG	12.8	16.1	17.3	12.5	11.2	11.4	21.9	22.2	22.2	12.9	18.7	18.6	0.905	0.956	0.238	1.18	0.0166	0.228	4.87	29.2	0.00401	0.0818	5.89	59.4	0.00108	0.0359	-9.16	-573	0.0272	0.147	-6.09	-67.9	0.0743	0.243	-4.89	-29.7	0.00119	0.035	-9.4	-676	0.000187	0.0248	-11	-1980	0.00023	0.0185	-10.8	-1760	0.952
C14:0 CE	22	21.4	22	22	21.4	21.9	21.6	21.3	21.3	21.2	21	21.1	0.892	0.956	-0.0322	-1.02	0.917	0.989	0.0246	1.02	0.825	0.926	0.0522	1.04	0.261	0.563	0.362	1.29	0.724	0.886	0.113	1.08	0.0418	0.175	0.662	1.58	0.237	0.61	0.394	1.31	0.789	0.998	0.0887	1.06	0.0693	0.209	0.61	1.53	0.0141
thymine-d4 (internal standard)	22.4	21.8	22.5	22.4	21.8	22.4	22.3	21.9	22	22.1	21.8	22	0.895	0.956	0.0193	1.01	0.973	0.992	0.00494	1	0.584	0.875	0.0802	1.06	0.598	0.817	0.105	1.08	0.804	0.939	-0.0494	-1.03	0.0331	0.151	0.43	1.35	0.677	0.88	0.0857	1.06	0.792	0.998	-0.0543	-1.04	0.0921	0.247	0.35	1.27	0.153
cholate	9.69	10	12.5	9.91	9.69	9.77	8.13	8.03	7.54	8.98	9.19	7.47	0.906	0.956	-0.218	-1.16	0.869	0.989	0.303	1.23	0.144	0.508	2.71	6.54	0.534	0.778	1.56	2.94	0.432	0.687	1.97	3.91	0.0511	0.19	4.93	30.6	0.493	0.797	1.78	3.42	0.52	0.951	1.67	3.17	0.391	0.621	2.23	4.68	0.776
lauroylcarnitine	13.9	13	12.6	13.9	13	12.5	13.7	13.3	12.6	14.1	13.6	13.3	0.903	0.956	-0.0587	-1.04	0.934	0.989	-0.0396	-1.03	0.733	0.893	0.165	1.12	0.773	0.925	0.189	1.14	0.637	0.85	-0.309	-1.24	0.996	0.996	0.00356	1	0.714	0.897	0.248	1.19	0.69	0.998	-0.27	-1.21	0.812	0.9	-0.161	-1.12	0.694
acetylcarnitine	22.8	22.1	22.4	22.8	22.2	22.3	22.5	22.2	21.9	22.8	22.4	22.1	0.911	0.958	-0.0228	-1.02	0.778	0.968	-0.0578	-1.04	0.706	0.893	0.0772	1.05	0.321	0.588	0.277	1.21	0.844	0.958	-0.055	-1.04	0.103	0.275	0.458	1.37	0.3	0.673	0.3	1.23	0.992	0.999	0.00287	1	0.189	0.373	0.381	1.3	0.973
myristoylcarnitine	11.6	11.2	10.9	11.6	11.2	10.6	11.3	11.2	11	12	11.7	11.3	0.918	0.962	0.0444	1.03	0.969	0.992	-0.0167	-1.01	0.578	0.875	0.241	1.18	0.585	0.808	0.32	1.25	0.991	0.999	-0.00673	-1	0.819	0.905	-0.134	-1.1	0.65	0.868	0.276	1.21	0.987	0.999	0.00993	1.01	0.537	0.724	-0.375	-1.3	0.524
decanoylcarnitine	14.6	13.3	13.3	14.6	13.3	13.3	14	13.4	12.8	14.5	13.9	13.7	0.931	0.971	-0.0406	-1.03	0.915	0.989	-0.0498	-1.04	0.939	0.975	0.0358	1.03	0.33	0.594	0.621	1.54	0.888	0.988	-0.0897	-1.06	0.38	0.576	0.559	1.47	0.316	0.685	0.662	1.58	0.952	0.999	-0.0399	-1.03	0.427	0.644	0.524	1.44	0.955
C48:0 TAG	21.9	22.1	22.1	21.9	21.8	22.4	23.9	23.8	23.9	23.5	23.4	23.7	0.944	0.981	-0.0303	-1.02	0.574	0.852	0.241	1.18	0.493	0.853	-0.294	-1.23	0.00122	0.036	-1.95	-3.86	0.00419	0.0452	-1.71	-3.28	0.00318	0.0443	-1.77	-3.41	0.00203	0.0427	-1.92	-3.78	0.00168	0.0558	-1.96	-3.88	0.0165	0.112	-1.47	-2.78	0.00669
trimethylamine-N-oxide	16.4	15.8	16.7	16.4	15.8	16.5	15.3	14.9	14.9	15.1	14.7	14.8	0.962	0.982	0.0139	1.01	0.934	0.989	-0.0241	-1.02	0.658	0.889	0.129	1.09	0.00402	0.0644	1.16	2.24	0.0272	0.147	0.885	1.85	2.53e-05	0.0067	1.76	3.38	0.00591	0.0979	1.15	2.22	0.0283	0.235	0.909	1.88	0.000139	0.0184	1.63	3.09	0.00109
C14:0 SM	27.9	27.2	27.9	27.9	27.2	27.9	27.5	27.2	27.2	27.5	27.3	27.3	0.958	0.982	-0.0104	-1.01	0.987	0.996	-0.00312	-1	0.918	0.974	-0.0205	-1.01	0.125	0.378	0.419	1.34	0.934	0.993	-0.0223	-1.02	0.0114	0.0878	0.698	1.62	0.128	0.453	0.429	1.35	0.946	0.999	-0.0191	-1.01	0.0119	0.0993	0.719	1.65	0.149
propionate	10.7	11.4	12.2	10.8	9.36	10.9	12.1	8.79	11.9	10.9	12.3	12.7	0.964	0.982	-0.0448	-1.03	0.0382	0.322	2.06	4.18	0.204	0.637	1.25	2.39	0.297	0.588	-1.4	-2.64	0.0515	0.217	2.63	6.2	0.823	0.905	0.3	1.23	0.329	0.685	-1.35	-2.56	0.681	0.998	0.568	1.48	0.49	0.691	-0.955	-1.94	0.916
C22:6 CE	24.1	23.4	24.1	24.1	23.4	24.1	23.8	23.4	23.2	23.9	23.7	23.7	0.957	0.982	0.0146	1.01	0.997	0.997	0.00108	1	0.927	0.974	0.0246	1.02	0.322	0.588	0.361	1.28	0.9	0.993	0.0455	1.03	0.0128	0.0878	0.922	1.89	0.358	0.686	0.347	1.27	0.906	0.998	0.0444	1.03	0.019	0.115	0.898	1.86	0.538
heptanoylcarnitine	10.7	9.86	9.81	10.6	10.1	10.1	10.8	10.4	10.2	10.8	10.7	10.4	0.967	0.982	0.0122	1.01	0.475	0.802	-0.21	-1.16	0.305	0.774	-0.302	-1.23	0.778	0.925	-0.113	-1.08	0.152	0.4	-0.575	-1.49	0.37	0.57	-0.359	-1.28	0.763	0.913	-0.125	-1.09	0.378	0.879	-0.365	-1.29	0.891	0.937	-0.0567	-1.04	0.661
octanoylcarnitine	13.4	12.4	12.4	13.4	12.5	12.4	12.8	12.4	11.9	13.4	12.9	12.7	0.955	0.982	0.025	1.02	0.922	0.989	-0.0433	-1.03	0.935	0.975	0.0356	1.03	0.299	0.588	0.622	1.54	0.979	0.994	0.0155	1.01	0.363	0.564	0.545	1.46	0.335	0.685	0.597	1.51	0.924	0.998	0.0588	1.04	0.411	0.64	0.509	1.42	0.95
C18:0 SM	27.4	26.7	27.4	27.4	26.7	27.4	27.2	26.8	26.8	27.4	27.1	27.2	0.981	0.991	-0.00502	-1	0.798	0.976	0.0538	1.04	0.789	0.914	0.0562	1.04	0.324	0.588	0.283	1.22	0.729	0.886	-0.0991	-1.07	0.0183	0.105	0.685	1.61	0.332	0.685	0.288	1.22	0.605	0.998	-0.153	-1.11	0.0356	0.153	0.629	1.55	0.758
C56:8 TAG	25.5	24.9	25.4	25.5	25.1	25.7	25.6	25.3	25.4	25.5	25.2	25.4	0.984	0.991	-0.00378	-1	0.265	0.628	-0.208	-1.16	0.0778	0.448	-0.332	-1.26	0.57	0.795	-0.144	-1.1	0.0873	0.303	-0.437	-1.35	0.987	0.995	-0.00406	-1	0.593	0.857	-0.14	-1.1	0.385	0.884	-0.228	-1.17	0.213	0.412	0.327	1.25	0.862
C46:1 TAG	23.5	22.9	23.5	23.6	22.9	23.5	25.4	25.1	25.2	24.5	24.5	24.6	0.99	0.993	-0.00593	-1	0.937	0.989	0.0357	1.03	0.866	0.957	-0.0761	-1.05	0.004	0.0644	-1.81	-3.52	0.000603	0.0228	-2.19	-4.55	0.00689	0.0702	-1.7	-3.24	0.00548	0.0967	-1.81	-3.5	0.000742	0.0393	-2.22	-4.66	0.0123	0.0993	-1.62	-3.08	0.11
fructose/glucose/galactose	27.4	27.1	27.4	27.4	27.1	27.3	27.2	27.1	27.1	27	26.9	26.8	0.998	0.998	0.00038	1	0.98	0.995	0.00405	1	0.646	0.889	0.0744	1.05	0.415	0.675	0.179	1.13	0.977	0.994	0.00634	1	0.11	0.284	0.354	1.28	0.432	0.748	0.179	1.13	0.992	0.999	0.00229	1	0.221	0.415	0.279	1.21	0.063
[truncated: 59 more columns]
