# Supplementary material for: Postprandial metabolomics analysis reveals disordered serotonin metabolism in post-bariatric hypoglycemia
Source: J Clin Invest. 2024 Sep 12;134(21):e180157. doi: 10.1172/JCI180157 (PMC11527454; doi:10.1172/JCI180157)
Supplement: Supplemental table 4 [file jci-134-180157-s181.xlsx]

## Sheet: Sheet1
Supplementary Table 4. Metabolites correlated with glucose levels at fasting state, 30 and 120 minutes after meal ingestion
Correlation glucose vs metabolite in Fasting					Correlation glucose vs metabolite at 30 minutes					Correlation glucose vs metabolite at 120 minutes
Metabolite	t0.cor	t0.p	t0.FDR		Metabolite	t30.cor	t30.p	t30.FDR		Metabolite	t120.cor	t120.p	t120.FDR
phenylalanine	0.769	1.81e-05	0.00477		leucine	0.778	1.22e-05	0.00172		glutamine	0.629	0.00131	0.156
tyrosine	0.748	4e-05	0.00528		methionine	0.766	2.01e-05	0.00172		F16DP/F26DP/G16DP	0.609	0.00205	0.156
methionine	0.724	9.53e-05	0.00839		isoleucine	0.761	2.5e-05	0.00172		arginine	0.603	0.00233	0.156
NMMA	0.714	0.000132	0.00871		phenylalanine	0.76	2.61e-05	0.00172		betaine	0.591	0.00298	0.156
carnitine	0.694	0.000238	0.0113		tyrosine	0.752	3.46e-05	0.00183		UMP	0.572	0.00431	0.156
leucine	0.692	0.000257	0.0113		glutamine	0.689	0.000281	0.0124		serine	0.559	0.00554	0.156
tryptophan	0.674	0.000418	0.0158		proline	0.663	0.00057	0.0183		C18:0 LPC	0.559	0.00556	0.156
UDP	-0.655	0.000696	0.023		arginine	0.662	0.00058	0.0183		C18:2 LPC	0.555	0.00598	0.156
histidine	0.642	0.000947	0.0278		asparagine	0.654	0.000716	0.0183		C56:1 TAG	-0.552	0.00631	0.156
alanine	0.63	0.00128	0.0337		tryptophan	0.652	0.000741	0.0183		glutathione oxidized	0.55	0.0066	0.156
asparagine	0.606	0.00216	0.0483		glycine	0.651	0.000764	0.0183		citrulline	0.543	0.00745	0.156
oxalate	-0.606	0.0022	0.0483		serine	0.647	0.000842	0.0185		proline	0.541	0.00765	0.156
isoleucine	0.592	0.00291	0.0591		citrulline	0.644	0.00091	0.0185		C20:3 LPC	0.541	0.00768	0.156
kynurenic acid	0.586	0.00327	0.0593		choline	0.628	0.00132	0.025		acetylcarnitine	0.532	0.00897	0.156
lactate	0.585	0.00337	0.0593		C56:1 TAG	-0.621	0.00157	0.0258		tyrosine	0.531	0.00913	0.156
glutamine	0.581	0.00362	0.0598		C48:0 TAG	-0.619	0.00164	0.0258		C22:6 LPE	0.528	0.00962	0.156
UMP	0.574	0.00416	0.0645		histidine	0.616	0.00176	0.0258		carnitine	0.522	0.0106	0.156
uridine	0.571	0.00442	0.0649		C50:0 TAG	-0.616	0.00176	0.0258		phenylalanine-d8 (internal standard)	0.522	0.0106	0.156
choline	0.568	0.00469	0.0651		valine	0.613	0.00186	0.0258		phosphoethanolamine	0.517	0.0116	0.161
lysine	0.565	0.00498	0.0658		lysine	0.606	0.00216	0.0285		C16:0 LPC	0.507	0.0136	0.179
C22:6 LPE	0.562	0.00529	0.0661		NMMA	0.591	0.00295	0.0371		glycine	0.502	0.0146	0.181
C22:6 LPC	0.554	0.00608	0.0661		threonine	0.582	0.00354	0.0425		C17:0 LPC (internal standard)	0.5	0.0151	0.181
serine	0.545	0.00722	0.0661		ornithine	0.577	0.00395	0.0453		C52:6 TAG	0.495	0.0163	0.187
C38:6 PC	0.544	0.00726	0.0661		alanine	0.561	0.00533	0.057		C20:4 LPC	0.487	0.0186	0.195
C20:3 LPC	0.543	0.00738	0.0661		UMP	0.561	0.0054	0.057		C22:6 LPC	0.485	0.0191	0.195
betaine	0.543	0.00747	0.0661		C48:1 TAG	-0.55	0.00655	0.0627		fructose/glucose/galactose	0.484	0.0192	0.195
threonine	0.542	0.00751	0.0661		betaine	0.55	0.00658	0.0627		C18:0 CE	0.479	0.0209	0.195
C38:3 PC	0.542	0.00756	0.0661		creatine	0.549	0.00665	0.0627		C18:1 LPC	0.476	0.0217	0.195
proline	0.54	0.00785	0.0661		pyruvate	0.542	0.00752	0.0685		pipecolic acid	-0.472	0.0231	0.195
creatine	0.54	0.00788	0.0661		lactate	0.507	0.0135	0.119		C16:0 CE	0.472	0.0231	0.195
C18:0 LPC	0.539	0.0079	0.0661		uridine	0.5	0.0151	0.129		C24:0 PC (internal standard)	0.471	0.0234	0.195
C52:6 TAG	0.538	0.00807	0.0661		pantothenate	0.492	0.0171	0.139		tryptophan	0.47	0.0237	0.195
valine	0.537	0.00827	0.0661		fructose/glucose/galactose	0.491	0.0174	0.139		choline	0.466	0.0251	0.201
pantothenate	0.526	0.00988	0.073		C44:1 TAG	-0.489	0.018	0.139		C14:0 CE	0.461	0.0267	0.208
arginine	0.526	0.00996	0.073		C46:1 TAG	-0.487	0.0184	0.139		C20:4 CE	0.457	0.0285	0.208
creatinine	0.524	0.0102	0.073		C20:3 LPC	0.472	0.0229	0.168		C16:0 SM	0.457	0.0286	0.208
methionine sulfoxide	0.524	0.0102	0.073		C44:0 TAG	-0.468	0.0243	0.174		F1P/F6P/G1P/G6P	0.455	0.0292	0.208
phosphocreatine	0.517	0.0115	0.0796		butyrobetaine	0.458	0.028	0.194		C25:0 PC (internal standard)	0.447	0.0323	0.222
F16DP/F26DP/G16DP	0.512	0.0126	0.085		ADMA/SDMA	0.44	0.0355	0.24		C16:1 SM	0.446	0.0328	0.222
citrulline	0.509	0.0131	0.0868		carnitine	0.437	0.037	0.244		histidine	0.441	0.0351	0.227
hydroxyphenylpyruvate	-0.504	0.0142	0.0894		C25:0 PC (internal standard)	0.435	0.0379	0.244		methionine	0.441	0.0354	0.227
cystathionine	0.504	0.0142	0.0894		C54:1 TAG	-0.432	0.0397	0.25		C38:2 PC	0.438	0.0365	0.227
glycine	0.495	0.0164	0.101		methionine sulfoxide	0.428	0.0415	0.251		C18:2 CE	0.436	0.0376	0.227
C38:4 PC	0.488	0.0182	0.109		indoxylsulfate	0.427	0.0423	0.251		sorbitol	0.435	0.0378	0.227
C18:2 LPC	0.485	0.019	0.111		C22:6 LPE	0.423	0.0445	0.251		histamine	0.429	0.041	0.24
C18:1 LPC	0.484	0.0193	0.111		C38:4 PC	0.422	0.0451	0.251		C38:5 PC	0.427	0.0419	0.241
niacinamide	0.481	0.0203	0.114		creatinine	0.42	0.0462	0.251		adipate	0.422	0.0447	0.251
C18:1 LPE	0.479	0.0206	0.114		C24:0 PC (internal standard)	0.419	0.0465	0.251		heptanoylcarnitine	0.418	0.047	0.257
C54:4 TAG	0.473	0.0226	0.12		C16:0 SM	0.418	0.0473	0.251		C46:0 TAG	-0.417	0.0477	0.257
pyruvate	0.471	0.0233	0.12		C18:0 LPC	0.416	0.0485	0.251		serotonin	0.172	0.434	0.622
C54:5 TAG	0.47	0.0235	0.12		C20:4 LPE	0.416	0.0486	0.251
allantoin	0.469	0.0238	0.12		serotonin	-0.225	0.302	0.538
C16:0 LPC	0.468	0.0244	0.12
C56:5 TAG	0.468	0.0245	0.12
C18:1 CE	0.461	0.027	0.129
dimethylglycine	0.454	0.0294	0.139
C36:4 PC-A	0.451	0.0307	0.141
C16:1 LPC	0.451	0.031	0.141
C38:5 PC	0.448	0.0321	0.143
C18:0 CE	0.445	0.0332	0.146
C16:1 SM	0.44	0.0356	0.154
putrescine	0.435	0.0382	0.16
C54:7 TAG	0.435	0.0382	0.16
C50:4 TAG	0.433	0.039	0.161
C20:3 CE	0.432	0.0395	0.161
cis/trans hydroxyproline	0.429	0.0412	0.163
C40:6 PC	0.428	0.0417	0.163
C24:0 PC (internal standard)	0.427	0.042	0.163
C24:1 SM	0.426	0.0425	0.163
phenylalanine-d8 (internal standard)	0.424	0.0435	0.164
C16:0 CE	0.422	0.0451	0.167
C16:0 SM	0.42	0.0459	0.167
C22:0 SM	0.42	0.0461	0.167
C18:2 CE	0.418	0.0472	0.167
C20:4 LPC	0.418	0.0473	0.167
C25:0 PC (internal standard)	0.414	0.0492	0.17
serotonin	0.326	0.129	0.285
