# Supplementary material for: Postprandial metabolomics analysis reveals disordered serotonin metabolism in post-bariatric hypoglycemia
Source: J Clin Invest. 2024 Sep 12;134(21):e180157. doi: 10.1172/JCI180157 (PMC11527454; doi:10.1172/JCI180157)
Supplement: Supporting data values [file jci-134-180157-s182.xlsx]

## Sheet: Fig.1A
	Cluster	Human.Metabolome.Database	FD094.T0	JB036.T0	MR118.T0	PJ031.T0	TK091.T0	BJ051.T0	DR062.T0	HA028.2.T0	LD060..T0	LD101.T0	MJ048.T0	SM111.T0	TJ029.T0	BD107.T0	BD090.T0	CJ099.T0	CE105.T0	CL088.T0	GC095.T0	HM104.T0	MJ101.T0	SS096.T0	WS083.T0	GB108.T0	ML110.T0	SL111.T0	WB109.T0	DB205.T0	MS202.T0	SC204.T0	WL203.T0	FD094.T30	JB036.T30	MR118.T30	PJ031.T30	TK091.T30	BJ051.T30	DR062.T30	HA028.2.T30	LD060..T30	LD101.T30	MJ048.T30	SM111.T30	TJ029.T30	BD107.T30	BD090.T30	CJ099.T30
group			PBH													Asx										Ow/ob								PBH													Asx
time (minutes)			0	0	0	0	0	0	0	0	0	0	0	0	0	0	0	0	0	0	0	0	0	0	0	0	0	0	0	0	0	0	0	30	30	30	30	30	30	30	30	30	30	30	30	30	30	30	30
C18:2 SM	clus_1	HMDB00673	5.82663	6.39754	5.5824	5.24793	5.63335	4.69277	4.97064	5.52769	3.82642	5.02504	5.45943	5.67243	4.59253	5.17259	3.46514	3.31115	5.06114	5.05272	7.86919	6.04236	4.37806	4.74713	4.43784	3.89421	5.7909	5.6822	4.22736	5.28776	5.85225	6.33535	6.15985	5.88732	6.12928	4.57748	5.60555	5.31187	4.80427	5.81396	4.13664	4.77067	4.43784	5.48677	5.06283	5.46844	5.13775	5.40122	7.96471
C32:0 PC	clus_1	HMDB00095	5.10435	1.60392	4.34357	4.9542	4.77067	4.63628	0	5.22252	5.31187	5.67212	7.98299	5.35755	2.0033	7.95535	0	8.01828	4.18377	4.39957	7.95708	5.97396	5.07095	2.58074	6.07895	7.905	3.32741	5.47947	0	5.32315	3.59686	5.64283	5.75337	5.15497	2.32193	3.6944	5.27678	5.11294	2.77632	2.57657	4.91465	5.14631	5.433	8.01146	4.14973	2.0033	8.01884	3.32741	3.94973
C18:0 SM	clus_1	HMDB00827	6.21037	5.58962	5.02504	5.52356	5.74693	5.92106	4.65927	5.36621	5.8621	6.24055	8.00562	6.37504	5.25659	5.29224	8.01884	0	5.18709	5.13775	3.89421	6.46433	5.93487	5.48289	6.30915	3.15964	5.29412	6.44003	3.15458	6.24505	5.57303	5.67212	6.69534	6.33535	5.61471	4.79951	5.84842	5.7566	5.29832	4.93812	5.31479	5.80055	6.23644	1.5929	5.52769	5.56376	5.40122	2.58923	3.65393
C18:1 SM	clus_1	HMDB00207	3.59686	3.50081	7.99403	7.83289	3.47091	7.83894	7.96298	7.93866	2.82141	4.10793	7.85798	3.16993	8.00755	7.92433	7.67799	7.7096	7.99223	7.89565	7.70284	4.71604	7.88721	7.91188	1.57729	7.70284	2.81199	4.42383	7.60685	3.97432	3.00996	3.33856	5.46526	4.60792	3.58496	7.92369	7.94122	2.01002	7.81352	7.96841	7.91927	2.00664	3.78892	7.91596	7.98352	8.00755	7.94974	7.82668	7.65742
C20:3 CE	clus_1	HMDB00885	7.35525	7.01363	6.35359	6.97728	6.54522	7.2361	7.25281	6.89718	7.26502	7.09061	6.47573	6.89482	6.8817	6.13886	6.81859	6.35435	7.00044	7.24075	7.21491	7.13212	6.42203	7.34555	6.96611	6.56359	6.84417	6.95526	6.8371	7.1139	7.19372	6.86711	7.03188	7.29373	6.61471	6.11928	6.48126	6.05253	7.04023	7.25251	6.32415	7.47594	6.69534	6.5719	6.21768	7.25035	6.03231	6.5807	6.11203
C18:0 CE	clus_1	HMDB00827	7.27199	7.2455	6.98902	6.6865	5.9265	6.93119	6.94183	7.08447	7.63797	7.15459	6.45943	7.30378	7.25035	5.40279	6.93028	6.95463	7.08954	6.59583	7.02153	7.40821	7.35974	7.18792	7.07411	6.95463	6.93028	7.09268	6.78716	7.16316	7.12159	7.04634	7.06366	7.24556	6.74147	7.18792	6.88357	6.40696	6.66693	7.13663	6.75302	7.39077	6.55308	6.31688	6.81235	6.8693	6.45358	7.08849	6.85526
C18:1 CE	clus_1	HMDB00207	7.0787	7.00161	6.09647	6.83289	7.05677	6.17972	6.19041	6.68174	6.76161	6.61794	6.53916	6.56986	6.56541	5.69151	6.85679	6.8603	6.82995	6.6403	6.71959	6.80387	6.2086	6.71694	6.68174	3.98702	6.73902	6.25346	6.41175	6.75079	4.65927	5.70083	6.55308	6.63296	7	6.36464	6.49717	6.66255	6.1408	6.88447	6.96631	6.63667	6.41175	6.85433	6.86143	6.40287	6.76604	6.73902	6.32884
C20:4 CE	clus_1	HMDB01043	6.73653	6.94	6.47521	5.20945	6.17016	6.03453	6.4476	6.79981	6.18054	6.29817	6.02237	6.74147	6.47009	6.18103	5.65317	5.40865	6.3962	6.75259	6.38859	6.57635	5.81396	6.48126	6.73541	7.76912	5.62398	5.34927	4.14973	5.57866	5.9265	5.7566	7.27748	6.61794	6.6865	5.84842	5.34881	6.24055	5.97757	6.24645	6.57644	5.97396	5.80465	5.98401	6.39515	6.72533	5.94052	6.40287	4.84522
C24:1 SM	clus_1	Not Found	7.01188	6.64843	6.55623	6.62936	6.72268	6.80905	6.79065	6.87345	6.80208	6.98902	6.32193	6.93074	6.33236	6.48052	6.48642	6.43847	6.66591	6.83143	5.98053	7.27199	6.75935	6.78333	6.8371	5.7626	6.56541	6.76574	6.32677	6.43416	6.23006	6.80208	6.87345	6.96544	6.62936	6.68951	6.73047	6.64783	6.73209	6.69245	6.72723	6.79065	6.87345	6.22082	6.59726	6.6108	6.40287	6.41997	6.45697
C16:0 SM	clus_1	Not Found	7.74673	7.77843	7.75976	7.59246	7.70497	7.61691	7.73985	7.6423	7.76662	7.78699	7.69349	7.8392	7.63463	7.649	7.55935	7.67545	7.70497	7.72698	7.66852	7.84614	7.73636	7.64571	7.71734	7.36832	7.69919	7.78286	7.64928	7.60904	7.65468	7.77344	7.73714	7.82033	7.73471	7.69478	7.6599	7.69656	7.64248	7.73636	7.62514	7.77391	7.72397	7.62295	7.80125	7.71315	7.65647	7.69919	7.60366
C16:1 SM	clus_1	Not Found	6.88075	6.86246	6.70584	6.56986	6.89317	7.02195	6.84282	6.88536	6.86711	6.86711	6.85798	7.10852	6.51853	6.42886	6.7115	6.65077	7.04568	6.95397	6.51793	7.24313	6.91998	6.82174	6.9089	5.88772	7.06693	6.94412	6.53805	6.76365	6.81697	7.19573	7.08447	6.77523	6.78136	6.79625	6.61854	6.73399	6.74478	6.71959	6.76574	6.57635	6.68174	6.76161	6.87345	6.6403	6.50257	6.91829	6.60246
C18:2 CE	clus_1	HMDB00673	7.43399	7.61354	7.52129	7.70044	7.49239	7.4716	7.55638	7.51035	7.69656	7.77344	7.62205	7.65105	7.58993	7.37463	7.61245	7.58999	7.53272	7.67799	7.35974	7.63258	7.43522	7.53458	7.59242	7.28915	7.67085	7.45571	7.41513	7.27492	7.39952	7.48021	7.65624	7.38553	7.58496	7.61691	7.5499	7.3944	7.44812	7.53007	7.58284	7.67645	7.67689	7.505	7.50266	7.50422	7.4469	7.53598	7.38976
C16:0 CE	clus_1	HMDB00885	7.78063	7.63716	7.46345	7.62936	7.71201	7.59492	7.71201	7.65624	7.72499	7.83345	7.45943	7.70736	7.47993	7.50579	7.53598	7.42703	7.66923	7.58993	7.56781	7.71902	7.46754	7.51128	7.66316	7.48343	7.56706	7.64584	7.56312	7.51369	7.63258	7.75976	7.74368	7.66022	7.53138	7.62416	7.54226	7.68937	7.51589	7.68234	7.65947	7.81375	7.78231	7.40321	7.66316	7.59748	7.56706	7.5281	7.36568
C24:0 SM	clus_1	Not Found	7.95706	4.6994	5.19581	4.08746	4.26203	5.87304	4.10103	4.83446	4.97901	5.48677	4.58496	4.45943	0	7.81361	4.0066	7.97964	4.60018	3.32741	2.57657	5.82663	5.56684	4.31488	4.50166	4.44496	5.00825	4.60679	4.88313	3.14957	1.59022	3.47676	5.10445	1.5929	4.39232	5.20095	4.69277	3.71897	5.22697	3.98702	4.48745	5.33959	5.36621	4.10793	3.30584	4.25494	7.89565	4.866	2.96229
C14:0 SM	clus_1	HMDB00806	5.44428	6.45129	6.49178	6.47573	6.46433	6.67559	6.17016	6.36137	6.71998	6.73399	6.04439	6.78136	5.59418	2.60679	5.73737	6.10939	6.56086	6.43687	5.44171	6.76384	6.43847	5.96753	6.77439	1.57982	6.51853	6.45585	6.07895	6.40158	5.97396	6.84144	6.19866	5.9121	6.50779	6.07753	6.01254	6.27921	6.28726	6.28332	6.35823	6.81697	6.65413	5.96044	6.19866	5.96402	3.59088	6.1394	6.05225
C38:3 PC	clus_2	HMDB00095	6.41354	5.76862	4.10793	6.94251	5.30295	6.99979	5.51008	6.32677	7.1753	5.06965	6.16993	4.16993	5.40122	4.68306	6.1599	5.7626	6.75025	6.41997	6.74622	6.95374	6.83572	6.70329	6.11997	6.1893	6.54995	7.42408	7.29542	7.39516	5.5419	6.97728	5.49682	6.45844	6.39232	3.99347	6.09856	5.81031	6.64001	6.22765	5.59881	6.5294	5.52769	4.48176	5.67284	6.09751	7.91994	6.47009	5.73437
C40:6 PC	clus_2	HMDB00095	7.92102	7.90073	7.86574	7.93664	7.74673	4.31488	7.98642	7.67004	4.54621	7.85934	7.86419	7.85175	7.9847	7.64141	7.85214	7.76912	7.93314	2.32576	1.57982	7.97475	0	0	7.89234	5.65401	7.85214	5.04685	4.43784	5.3577	4.4069	0	7.83226	7.92212	7.86419	7.72883	7.85752	7.81372	3.76526	7.98523	7.63208	4.97064	7.83226	7.93435	7.65624	2.58923	7.72698	8.01884	7.6375
betaine	clus_2	HMDB00043	7.42545	7.95196	7.52937	7.57743	7.86523	7.3973	7.62514	7.52563	7.83996	7.94649	7.62936	7.60733	7.59748	7.55511	7.83308	7.73636	7.69789	7.70618	7.68921	7.85889	7.86919	7.87587	7.42331	7.67545	7.81377	7.77663	7.78865	7.71831	7.87781	7.69656	7.86261	7.56124	7.93074	7.82641	7.67396	7.89107	7.55935	7.76263	7.54661	7.96298	7.94434	7.60776	7.73714	7.76098	7.66368	7.88335	7.77752
creatinine	clus_2	HMDB00562	3.71272	4.37362	8.02869	2	3.81999	0	2.32964	3.44268	3.71897	2.59791	2.80735	7.97728	3.46514	7.90539	7.99617	1.57982	7.97475	2.81199	4.62878	5.71936	5.65401	4.57748	7.95565	4.62878	4.09421	3.77696	5.36621	4.77649	3.33295	4.72398	3.44268	4.19081	4.45943	4.51618	7.99256	0	7.93367	3.15964	2.56433	3.47091	0.995158	3.1858	7.91568	4.09421	7.90785	7.96148	7.98057
carnitine	clus_2	HMDB00062	6.90549	7.12865	5.51935	6.78136	5.95042	6.91943	6.68031	6.73541	6.40696	7.05753	6.94251	6.50779	6.72533	6.85178	6.69754	6.45471	6.76384	7.09916	6.60784	7.02324	7.13663	6.95442	6.59726	6.88447	6.72533	6.71416	7.07411	7.07323	6.89317	6.81532	7.16481	6.76161	7.04439	6.44889	6.66154	5.9121	6.94473	6.70608	6.80324	6.32471	7.04255	6.66255	6.55308	6.8817	6.79255	6.65482	6.37825
C36:3 PC	clus_2	HMDB00095	6.10767	6.96496	6.86711	7.11894	6.3962	6.79625	6.34291	7.42331	7.18555	6.49178	6.22882	7.01123	6.894	6.30068	6.43687	7.07499	6.81697	5.40122	4.50888	6.32471	6.98847	6.15986	6.95485	5.73621	6.0099	6.40787	6.81235	7.55849	4.87411	7.31256	6.44438	5.5824	6.35755	7.57258	6.82174	6.26001	6.81859	6.47078	7.04137	6.08622	6.72218	6.73399	5.99321	6.75259	7.99617	6.84417	6.41026
C36:1 PC	clus_2	HMDB00095	6.30627	6.87568	6.84144	7	6.10767	6.90757	6.54522	6.92053	7.30318	6.55623	6.89482	6.87036	6.2391	5.74857	6.83143	7.12654	6.77731	6.69754	6.30141	7.31883	7.06446	6.44889	6.99937	7.05385	6.98879	7.35864	6.89718	7.09371	5.71936	7.13358	6.32677	6.11795	6.75489	6.75714	7.06527	6.07466	6.91142	6.54853	6.91018	7.38197	6.53805	6.87977	6.47628	6.65482	5.62398	6.8693	6.80816
C38:2 PC	clus_2	HMDB00095	7.40821	7.66039	7.47186	7.67243	7.32802	7.48761	7.39952	7.57784	7.74595	7.69656	7.32193	7.67243	7.26936	7.15796	7.25035	7.49131	7.57967	7.5281	7.58999	7.78063	7.53007	7.3888	7.36505	7.63336	7.66368	7.67967	7.82611	7.7051	7.31883	7.62295	7.57784	7.43794	7.42626	7.3888	7.73555	7.30318	7.55219	7.5224	7.60415	7.82029	7.6423	7.3495	7.47144	7.33401	7.16155	7.64923	7.25637
fructose/glucose/galactose	clus_2	Not Found	4.82331	5.34862	4.60792	5.39232	5.22675	5.66317	5.85225	5.70019	5.61293	5.83644	5.72792	5.70044	5.65317	4.94832	5.00825	4.98377	5.14631	4.91499	5.07095	5.85225	5.44171	4.94611	5.36621	5.34016	4.81529	5.70895	5.80465	5.60762	5.44428	5.34858	4.88313	6.07466	6.06609	6.52849	6.03453	6.13911	6.46686	6.31927	5.08834	6.01992	6.27326	6.18054	6.44438	6.31418	5.81694	6.11861	5.48478
C38:5 PC	clus_2	HMDB00095	7.49239	7.54033	7.455	7.40939	7.45931	7.63857	7.50866	7.43145	7.60776	7.72499	7.55459	7.59991	7.48807	7.1473	7.47174	7.39378	7.58734	7.53598	7.25251	7.66923	7.51469	7.40575	7.6423	7.45953	7.40452	7.56121	7.36505	7.60193	7.32802	7.66022	7.50266	7.48852	7.46761	7.4225	7.48761	7.42068	7.58059	7.55283	7.47126	7.54854	7.63528	7.47186	7.40691	7.52018	7.18176	7.56706	7.21198
C34:1 PC	clus_2	HMDB00095	7.79397	7.80651	7.87846	7.93074	7.84614	7.88797	7.85889	7.89234	7.97638	7.85291	7.79442	7.88874	7.74747	7.63377	7.72008	7.83866	7.87153	7.77436	7.64752	7.91493	7.87522	7.76866	7.92722	7.73636	7.75424	7.92492	7.85055	7.81983	7.62514	7.94649	7.73057	7.83996	7.71425	7.80742	7.98694	7.84645	7.81947	7.85706	7.84378	8.00376	7.76955	7.84645	7.81993	7.68509	7.67085	7.81377	7.81934
C34:2 PC	clus_2	HMDB00095	7.90266	8.01959	8.02297	3.16993	7.96298	8.00373	7.96888	7.93295	2.01002	2.33356	7.97154	8	7.95562	7.93682	7.93193	7.96841	7.9806	7.97893	7.86314	0	7.99633	7.92369	7.98904	7.93993	7.99044	7.99098	7.99453	7.95422	7.93916	8.01723	7.91568	7.91596	7.97728	7.96997	3.16475	8.02869	7.95004	7.97403	7.95282	1.59022	0	7.98229	0	7.97314	7.90176	8.00187	7.91054
C22:1 SM	clus_2	Not Found	2.81667	4.86485	3.71897	5.08746	3.18045	5.31324	4.60018	4.14973	5.15497	3.92645	4.39232	4	4.0066	7.96757	4.09421	3.57333	4.47423	4.59253	0	5.51008	5.11263	1.99674	4.88313	4.57008	4.46679	4.76898	4.78408	4.92239	7.998	4.93146	2.31069	3.33856	4.75489	3.80114	5.38352	3.47676	5.11277	4.73945	3.77696	5.0166	3.44268	3.92645	2.79376	4.32906	7.9847	4.81529	3.85779
C22:0 SM	clus_2	Not Found	8.0152	5.19063	4.2692	5.04439	1.59022	4.89888	3.00996	4.50166	5.02504	4.54621	4.52356	4.58496	3.70655	7.9797	4.866	4.44496	4.87411	4.7082	0.996754	5.5419	5.02802	3.16475	4.301	4.93812	4.65152	5.00413	4.97579	4.49452	8.0152	4.41431	1.57729	8.04006	5	4.45215	5.23936	3.01502	3.54533	3.68843	3.6709	5.10435	4.73187	4.2692	3.68252	4.0066	2.0033	5.17846	4.11752
C36:2 PC	clus_2	HMDB00095	7.68363	7.97692	7.94649	7.87036	7.77391	7.92369	7.87153	7.79496	7.97045	7.95251	7.90689	7.93664	7.82024	7.67156	7.84582	7.88721	7.90266	7.83946	7.72304	8.00376	7.88123	7.80103	7.88644	7.85706	7.90176	7.93054	7.89234	7.84413	7.74673	7.90978	7.76313	7.78023	7.91886	7.86978	7.88797	7.76662	7.84306	7.85095	7.78907	7.998	7.88644	7.9645	7.82611	7.82024	7.70618	7.93193	7.84269
valine-d8 (internal standard)	clus_2	HMDB00883	5.71936	5.8505	6.00721	5.88264	5.77399	6.01254	5.82663	6.01513	5.7566	5.45344	5.83289	5.75489	5.84252	5.98081	5.70985	5.73621	6.19041	6.11861	5.93487	5.26535	5.50563	5.87304	5.75337	6.02478	5.70985	5.8834	5.97095	5.84487	5.90217	6.07466	6.09961	5.81031	6.04439	5.77193	5.96753	5.61293	5.79322	5.59649	5.54038	5.77399	5.70019	5.83644	6.25497	5.7909	6.11861	6.09751	5.62879
glycocholate-d4 (internal standard)	clus_2	Not Found	7.08954	7.22494	7.24556	7.01123	7.21369	7.3543	7.23338	7.1252	7.15459	7.18555	7.22882	7.22882	7.10975	7.21011	7.08849	7.21491	7.23338	7.33401	7.20536	7.25281	7.14665	7.32787	7.17455	7.14665	7.19176	7.25451	7.14515	7.02072	7.26243	7.33115	7.25013	6.97728	7.05528	7.20739	7.01091	7.1753	7.18645	7.10614	7.02033	6.95374	7.02112	7.1753	7.17455	7.06693	7.24075	7.18176	7.05989
inosine-15N4 (internal standard)	clus_2	HMDB00195	7.47594	7.51508	7.48852	7.42626	7.57195	7.58007	7.61014	7.50266	7.59242	7.62295	7.64386	7.57743	7.58235	7.53066	7.45523	7.48343	7.51672	7.55935	7.49131	7.44248	7.32488	7.68093	7.38194	7.50694	7.50422	7.57567	7.5557	7.41154	7.52474	7.63048	7.60685	7.505	7.40939	7.51909	7.50344	7.51317	7.62215	7.61184	7.48665	7.58734	7.50266	7.5691	7.59242	7.55935	7.53598	7.47993	7.37375
thymine-d4 (internal standard)	clus_2	HMDB00262	7.52474	7.58954	7.56124	7.34873	7.54065	7.49554	7.50055	7.47144	7.5691	7.51317	7.53916	7.66534	7.56706	7.38375	7.27878	7.34241	7.39077	7.43009	7.38534	7.45931	7.34241	7.58007	7.40691	7.51469	7.48807	7.63208	7.54074	7.41966	7.50055	7.60776	7.61401	7.41197	7.50779	7.43905	7.4716	7.49679	7.44038	7.50694	7.408	7.52474	7.40691	7.455	7.5332	7.5516	7.43009	7.34302	7.23878
C36:4 PC-B	clus_2	HMDB00095	7.96888	7.97072	7.9645	7.9542	7.95112	2.31814	7.91493	7.95565	7.94043	7.89733	7.89482	7.98299	7.93193	7.89902	7.91994	7.87522	7.96888	7.94974	7.83866	7.96888	7.95139	7.94122	7.98352	7.83248	7.82024	7.95282	7.92722	7.96534	7.91493	8.02869	7.94434	7.95852	7.91289	7.90594	7.95853	8.01723	7.95546	7.92838	7.94728	7.99223	7.83838	7.92825	7.97244	7.94974	7.93193	7.99044	7.83689
phenylalanine-d8 (internal standard)	clus_2	HMDB00159	7.9806	8.04933	7.95852	7.96578	7.95706	7.98694	8.00949	7.97799	8.00567	8.01723	7.98868	7.97154	7.97893	7.93058	7.96148	7.92838	0	7.93789	7.96841	7.93916	7.91088	7.98694	7.94434	7.96276	7.9847	7.9693	7.96127	7.95979	7.96298	7.99986	7.96686	8.02297	0	7.85135	7.98131	7.98817	7.88908	7.96276	7.96382	8.02656	7.97799	8.01723	7.98904	7.97893	7.97314	7.94974	7.92154
C24:0 PC (internal standard)	clus_2	HMDB00095	6.95374	7.0491	6.66255	6.74147	6.85557	6.95442	6.92982	6.8371	6.70584	6.71998	6.9542	6.72792	6.76604	6.97728	6.8693	6.79804	6.90549	7.03396	6.73296	6.94183	6.60784	6.66154	6.79981	6.74622	6.75259	6.79085	6.92053	6.62958	6.77731	7.05753	6.86143	6.81532	6.70044	6.91943	6.85915	6.45844	6.85411	6.67869	6.67422	6.5134	6.73541	6.63296	6.78716	6.83143	6.8693	6.83143	6.66999
C17:0 LPC (internal standard)	clus_2	HMDB02259	6.5294	6.55318	6.26001	6.35755	6.56086	6.49717	6.28759	6.52285	6.33535	6.33535	6.58496	6.49185	6.36804	6.74296	6.51853	6.57849	6.59166	6.65482	6.62229	6.5134	6.37157	6.52849	6.25497	6.60784	6.50257	6.42404	6.58268	6.35127	6.57635	6.67713	6.58268	6.40696	6.45943	6.61854	6.38189	6.35359	6.40414	6.45471	6.45585	6.1288	6.25497	6.40696	6.42816	6.38556	6.7115	6.6108	6.13141
C25:0 PC (internal standard)	clus_2	HMDB00095	6.62182	6.41567	6.18054	6.24793	6.21037	6.34718	6.37866	6.39515	6.24055	6.15998	6.56986	6.45943	6.35031	6.57864	6.40287	6.40541	6.46433	6.7115	6.48667	6.30627	6.265	6.49717	6.34417	6.37157	6.2391	6.32415	6.5075	6.29914	6.32471	6.49178	6.52285	6.13911	6.56986	6.51292	6.25656	6.09647	6.25203	6.37157	6.23523	6.21037	6.14005	6.3716	6.41175	6.47009	6.51853	6.6403	5.96843
C38:4 PC	clus_2	HMDB00095	7.69789	7.86777	7.68213	7.5157	7.67645	7.83269	7.63258	7.68371	7.68937	7.67487	7.66534	7.82018	7.68509	7.547	7.67085	7.49914	7.77391	7.74067	7.5224	7.89649	7.76263	7.80742	7.72397	7.64752	7.58993	5.56989	7.67689	7.7763	7.66197	7.80708	7.80125	7.75976	7.79442	7.58751	7.63138	7.70372	7.75253	7.64752	7.67967	7.71201	7.60685	7.66756	7.76313	7.70618	7.59748	7.76769	7.38178
urate	clus_2	Not Found	7.87781	7.98309	7.90978	7.75489	7.81375	7.90594	7.84614	7.87458	7.71085	7.81372	7.81378	7.94837	7.91391	7.66408	7.80728	7.64046	7.92102	7.781	7.78201	7.85253	7.93417	7.90594	7.84448	7.88123	7.78762	7.90791	7.95565	7.92606	7.9806	7.95251	7.97244	7.86574	7.90087	7.82011	7.76866	7.78699	7.86049	7.81376	7.86743	7.69078	7.8075	7.85934	7.95	7.95562	7.71315	7.86471	7.58296
C54:4 TAG	clus_2	Not Found	6.24949	5.62102	5.45344	5.67243	4.33627	5.57585	5.97396	5.33161	5.5824	5.51935	5.90689	4.75489	5.29412	5.80348	6.53433	4.57008	5.69125	5.46844	5.50563	6.37866	5.83897	5.51455	3.5676	5.53656	5.76438	4.66292	5.01997	1.98716	4.01328	4.02003	7.98352	5.38438	5.52356	5.96753	5.71857	5.15497	6.10171	6.12979	6.05976	5.90217	5.25981	5.51935	5.46526	5.73737	5.86765	6.48642	4.98099
C54:3 TAG	clus_2	Not Found	3.47091	7.72796	7.84645	7.70736	7.76038	2.80277	7.89649	7.59965	7.85291	7.52129	7.94251	7.36632	7.80075	7.87975	7.89565	7.7948	7.66197	7.61245	7.73636	7.92102	0.996754	7.83894	7.39863	7.84482	7.73384	7.85565	7.8075	7.58759	7.54854	7.64542	7.5557	7.98229	7.74819	7.89399	7.64571	7.80708	7.89473	7.95139	7.80141	7.85253	7.43954	0	7.67004	7.78762	7.87716	8.00755	7.664
C54:5 TAG	clus_2	Not Found	6.3962	5.38558	5.11294	6.12928	4.82331	6.68951	4.53858	5.46526	5.48677	5.70083	5.55459	5.52356	5.13775	5.88214	6.54995	5.30465	6.17016	5.96402	5.83897	6.48087	6.16973	6.41578	3.88797	5.93487	5.21805	5.41585	5.64496	6.0693	6.10767	5.78371	5.33161	5.93647	5.45943	5.54552	6.13971	5.23554	6.59866	5.78851	6.27146	5.06114	5.49682	4.83143	6.23644	5.62398	6.2391	6.76604	5.02352
C52:3 TAG	clus_2	Not Found	7.32802	7.29568	7.15459	7.37504	7.30028	7.47963	7.17348	7.25013	7.31256	7.06864	7.15987	7.44294	7.09916	7.40182	7.35196	7.25251	7.43399	7.20169	7.26176	7.30959	7.28007	7.33674	7.1252	7.3511	7.18176	7.46351	7.45558	7.22941	7.36421	7.36763	7.19382	7.10147	7.22882	7.26425	7.3888	7.29373	7.41693	7.29816	7.19007	7.11099	7.09476	7.03505	7.38194	7.21155	7.38721	7.38721	7.03968
C52:2 TAG	clus_2	Not Found	6.85557	6.30332	6.40696	6.55459	6.76384	7.18792	6.86821	6.65413	6.92934	6.09647	6.78136	6.52356	6.53433	6.91588	6.75259	6.77236	6.9177	6.20004	6.84807	6.43067	6.62229	6.57422	6.27326	6.82327	6.11861	6.86363	7.04255	6.80154	6.68031	6.98902	6.41175	6.50816	6.2854	6.77029	6.80905	6.80208	6.97728	6.6648	6.86363	6.43067	6.11997	6.54038	6.72218	6.50257	6.93028	6.8817	6.68312
C14:0 CE	clus_3	HMDB00806	6.84282	6.8221	7.33115	7.16993	7.28148	7.22659	7.44248	7.32193	7.81372	8.02869	6.83289	6.55459	6.50257	6.83862	7.03396	6.966	7.02324	7.36086	7.06446	7.0787	7.09583	7.15822	7.62822	6.10939	7.21155	7.37528	7.08447	7.03138	7.02324	7.35859	3.68252	6.69155	6.80735	7.37165	7.14819	7.05753	6.88877	7.30712	7.56121	7.726	7.95565	6.47521	6.61169	6.6692	5.98714	7.12026	6.7218
C18:3 CE	clus_3	HMDB01388	7.13212	7.16145	7.67487	7.44294	7.16325	7.06527	7.61766	7.75019	4.66711	8.04006	7.02237	7.43463	7.4469	6.26188	7.48807	7.69604	7.57195	7.7942	7.39378	7.59498	7.57525	7.60961	7.78231	6.8603	7.83946	7.28126	7.30431	7.45959	7.45092	7.72499	7.62822	6.98902	7.18982	7.46353	7.56506	6.98902	6.84237	7.48343	7.64584	4.10103	7.85659	6.94148	7.18421	7.47174	6.31418	7.71315	7.52626
C36:4 PC-A	clus_3	HMDB00095	7.92709	6.20259	6.11795	6.70044	4.92318	5.45052	4.47423	5.99321	6.97728	7.49679	5.08746	6.35755	5.46844	3.19669	6.5807	6.54853	6.41354	6.73902	5.11263	7.32802	6.79804	6.21865	7.26842	6.45471	7.07775	5.78633	6.46042	6.61546	5.33959	6.18054	4.93021	7.90978	6.30378	6.60392	6.58914	5.02504	5.7684	5.02802	6.28924	6.34291	7.42331	5.34858	6.15985	5.98714	7.94383	6.77935	6.47221
C34:3 PC	clus_3	HMDB00095	3.18045	5.87681	6.63296	7.02237	5.37534	6.63301	6.04236	6.25497	7.01222	6.85433	5.67243	6.06609	5.94052	4.12197	6.79255	6.6366	6.54522	6.85679	3.98702	7.16325	6.74622	5.66317	7.04255	6.53331	6.59583	5.85974	6.39515	6.46601	5.69125	6.87977	4.83446	4.2692	5.93074	6.66154	7.10732	5.55122	6.42008	6.1893	6.1791	6.88075	6.62597	5.7566	5.29616	6.20004	4.96237	7.0228	6.54604
C34:4 PC	clus_3	HMDB00095	7.19372	7.47201	7.80042	7.94837	7.36421	7.87587	7.54854	7.75668	7.85934	7.83996	7.34873	7.45943	7.35196	7.11485	7.69919	7.63336	7.63999	7.69919	6.97728	7.89029	7.80115	7.73555	2.31069	7.61905	7.64923	7.53185	7.77595	7.93739	7.41686	7.90357	7.09476	7.27465	7.33985	7.63138	7.92955	7.42934	7.82541	7.56781	7.70618	7.92102	7.73057	7.33115	7.2593	7.37848	7.10975	7.88952	7.59679
C32:2 PC	clus_3	HMDB00095	7.48419	7.75701	3.92645	5.70044	7.75357	3.57911	7.90881	7.95	4.88231	4.97901	7.7211	7.82655	7.61988	7.36545	7.99044	7.98523	7.95112	7.90785	7.45147	4.26203	4.3079	7.83269	5.29616	7.77558	8.0132	7.8378	4.06767	3.3006	7.61766	3.60291	7.2316	7.52129	7.66534	2.9951	5.87304	7.80042	7.93915	7.91674	7.92492	4.82331	4.78408	7.73201	7.61401	7.67799	7.43852	2.32576	7.94329
C32:1 PC	clus_3	HMDB00095	2.59354	8.00753	5.93647	6.67243	5.26535	4.79951	5.77399	6.17939	6.78871	6.03005	1	5.08746	2.32576	7.84706	5.13775	5.47403	5.51008	5.7909	7.78842	6.41354	6.00282	7.98131	6.92053	5.47403	4.59253	6.12067	5.99321	6.48168	4.33627	6.95351	7.99453	3.1858	7.93664	5.69114	6.75714	5.51935	4.04227	5.50563	6.19805	6.48087	5.85416	3.01502	3.88797	2.81199	7.88952	5.65317	5.25504
C16:1 CE	clus_3	HMDB00885	5.26535	4.96558	6.5719	6.71425	6.23006	3.99347	6.5134	7.06366	7.455	7.04634	5.24793	6.44294	4.7082	4.62367	5.46844	6.00282	5.44428	7.07775	5.02802	6.86821	6.53331	5.84842	7.2316	5.07095	6.1394	6.89869	6.01513	6.6012	6.54522	7.1753	5.85416	5.48677	5.39232	6.63301	6.71694	6.3716	2.55638	6.56359	6.97728	7.45931	7.01029	4.54621	6.14005	5.05272	4.65152	6.29578	5.92459
C16:1 LPC	clus_3	Not Found	7.65468	7.74256	7.97638	4.24793	7.89649	7.27351	7.97475	7.94434	4.93146	3.33856	7.6865	7.71425	7.51222	7.48897	8.00755	7.81376	7.91493	2.58923	7.2244	6.01992	5.30465	7.77519	5.70019	7.68234	8.00755	7.94172	7.71068	4.36412	6.9177	1.00501	7.63528	7.77344	7.70044	7.84516	1.99674	7.90357	7.10053	1.57982	7.85565	4.92318	4.37105	7.68213	7.2316	7.40452	7.37848	1.00165	7.80751
C14:0 LPC	clus_3	HMDB00806	6.65136	6.26385	7.13358	7.58496	7.02324	6.82174	7.13212	7.48713	7.27465	7.52937	6.06609	6.40939	6.11861	5.08698	7.10975	6.90824	7.0787	7.16155	5.7626	7.64735	7.5224	7.49554	7.67689	7.02153	7.01155	7.53925	7.42331	7.75723	4.60018	7.63797	4.97579	6.85433	6.22882	6.90757	7.60228	6.87977	6.33853	7.41879	7.1422	7.25281	7.49492	6.55623	5.14489	5.91664	0	7.20169	6.86679
C18:2 LPC	clus_3	HMDB00673	6.98891	7.64494	7.58469	7.36632	7.39952	7.04377	7.56418	7.41513	7.52937	7.74595	7.40939	7.53138	6.95397	7.24053	7.46351	7.51469	7.42545	7.56706	6.94318	7.83327	7.81376	7.54226	7.6905	7.43522	7.781	7.61818	7.33066	7.43577	6.37866	7.46345	7.39863	7.04634	7.65105	7.54226	7.51909	7.40321	6.86576	7.72972	7.44786	7.53272	7.68371	7.44649	7.24089	7.01155	7.41309	7.65647	7.49703
C18:1 LPC	clus_3	HMDB00207	7.34623	7.7498	7.69656	7.49185	7.48419	7.10732	7.73294	7.66316	7.75288	7.68937	7.59991	7.5157	7.03396	7.19983	7.57472	7.59731	7.46765	7.68509	7.10614	7.94515	7.82626	7.46353	7.76313	7.20536	7.69215	7.68634	7.26842	7.54371	5.18709	7.61537	7.21283	7.3944	7.67948	7.4716	7.53458	7.455	6.79441	7.76912	7.51694	7.73985	7.61401	7.61537	6.97728	7.05602	7.27878	7.68509	7.51172
C20:4 LPC	clus_3	HMDB01043	6.19041	6.9895	6.80208	6.30378	6.37866	5.16149	6.7087	6.76152	6.85433	6.54038	6.61471	6.33985	5.36639	6.00447	6.6692	6.6648	6.48087	6.9062	5.23089	7.29091	7.04315	6.36464	6.84932	6.00282	6.80563	6.5324	6.11997	6.385	7.75357	6.64783	5.39999	6.31688	6.90689	6.74386	6.29349	6.33535	4.94472	6.8603	6.21676	6.75025	6.58268	6.77523	5.33161	5.70985	5.68179	6.80563	6.5022
C16:0 LPC	clus_3	Not Found	0	8.06106	0	4.52356	3.33295	7.85752	2.59354	4.73187	3.01502	3.71897	7.96578	3	7.85844	7.99172	1.00165	2.31439	3.00996	4.25494	7.91088	4.47423	4.79175	2.31814	4.06767	3.4482	1.58758	3.6709	7.98904	3.43722	7.70497	4.10793	7.92722	3.01502	8.01123	7.98694	4.57748	3.60291	7.80153	3.795	3.14462	4.33627	3.88797	7.99986	7.90988	7.87716	1.58758	1.58758	2.77207
C20:3 LPC	clus_3	Not Found	7.00044	7.26578	7.22583	7.09803	7.10031	6.60392	7.04568	7.21283	7.36763	7.33115	7.06609	7.03342	6.65482	6.94075	7.18176	7.13663	7.26243	7.34302	7.01059	7.52474	7.45147	7.30095	7.14515	7.32488	7.39589	7.47126	7.01029	7.24778	5.82663	7.26502	6.79981	7.13358	7.49985	7.1279	7.2361	7.14412	6.75735	7.26176	7.00969	7.41686	7.31315	7.12295	6.9089	6.98879	7.03396	7.52018	7.10918
C18:0 LPC	clus_3	HMDB00827	7.54854	7.88764	7.74595	7.69349	7.63258	7.38025	7.68363	7.77595	7.78023	7.86574	7.53138	7.73471	7.38721	7.41077	7.78762	7.70284	7.79397	7.78762	7.5377	7.93314	7.92257	7.84516	7.73714	7.78201	7.80728	7.84973	7.6423	7.80753	6.86821	7.74595	7.59965	7.66756	7.87652	7.65283	7.68093	7.65284	7.22303	7.78201	7.65267	7.85889	7.81373	7.58469	7.44758	7.43852	7.52018	7.94383	7.67707
C22:6 LPE	clus_3	Not Found	6.06446	7.07227	6.58741	6.53916	6.36089	4.94611	6.3962	6.81235	6.64783	6.84144	5.97728	6.64386	5.53268	6.05066	6.9062	6.59324	6.85557	7.08849	6.10939	7.34623	7.19574	6.88357	6.668	6.91998	6.9062	7.00969	6.29132	6.92106	7.95706	6.54038	6.21768	6.35359	7.07682	6.48126	6.39893	6.31688	4.89942	6.74622	6.40787	6.54522	6.70883	6.27921	5.70019	5.65317	6.0099	7.16155	6.56035
C58:7 TAG	clus_3	Not Found	7.70497	7.65269	7.93435	7.63662	2.00664	7.89399	7.86523	7.96686	7.92212	7.70372	7.59246	7.87652	7.22135	7.75844	7.5516	7.45953	7.55638	7.73384	7.76912	3.33295	7.55283	7.92955	7.90988	7.49131	7.55935	7.71273	7.76313	7.76361	7.83972	7.66756	7.84448	7.98817	7.85175	1.99674	7.80742	3.82642	7.84889	2.99026	3.43182	7.95706	7.71734	7.83996	7.81373	7.23108	7.48807	7.9847	7.63079
C18:1 LPE	clus_3	Not Found	6.69457	6.36058	5.72899	6.22882	6.06446	7.68093	7.08954	6.9089	6.03005	6.00721	5.52356	6.47573	2.81199	6.62533	4.91499	5.19254	5.87743	6.5807	4.93812	7.26243	7.12654	6.84679	6.53805	6.0464	6.03231	6.03887	5.29616	6.22655	5.30295	6.71998	6.37836	6.38939	6.14975	6.05619	2.9951	5.96044	7.74629	6.84807	6.15989	6.14963	6.21768	5.72899	4.93021	4.96237	6.5807	6.0761	5.14398
C20:4 LPE	clus_3	HMDB01043	7.37312	7.03737	7.5374	7.06609	7.43399	7.29186	7.38197	7.39031	7.3495	7.3495	6.80735	7.40088	6.43687	7.13657	7.29743	7.29816	7.25281	7.37848	6.966	7.75357	7.58264	7.10732	7.62113	6.99958	6.62563	7.36699	6.73541	7.44375	6.46433	7.67487	7.04255	7.44649	7.16993	7.44726	7.21702	7.47186	7.05046	7.66155	7.20878	7.15295	7.28648	7.26502	6.74853	6.2391	7.54381	7.45523	7.19384
C18:0 LPE	clus_3	Not Found	6.63667	6.52	6.97728	6.2854	6.88075	6.3295	6.85557	7.02112	6.52436	7.00067	5.58496	6.67243	4.76273	6.41123	6.62563	6.51793	6.73653	6.8817	5.40865	7.39952	6.77236	5.94448	7.01029	6.265	5.73737	6.48696	6.14005	6.67114	7.81375	6.96544	5.25981	7.01222	6.72792	6.80905	6.31161	6.86711	6.06152	7.06446	6.68765	6.90549	6.9435	6.15998	5.39999	4.53103	6.47009	7.07775	6.64336
C16:0 LPE	clus_3	Not Found	6.37866	7.98924	6.20082	5.9542	6.26867	5.20095	6.48087	6.98837	6.29817	6.66255	4.24793	6.10852	7.90176	5.60149	5.76438	5.44171	5.30295	6.0099	1.99351	6.62182	6.1499	4.99184	7.16481	6.16973	4.0066	5.81122	4.56276	6.36824	7.47594	6.91711	7.92146	6.70584	2.80735	5.82337	6.23773	6.67713	5.84158	7.01059	6.5324	6.26867	7.03188	5.27421	3.98063	3.70655	6.35031	6.43687	5.78436
C22:6 CE	clus_4	HMDB00885	5.66259	5.01345	7.97045	5.2854	5.10435	5.84842	5.57303	6.70883	5.34858	7.43794	1.58496	6.02237	5.91664	3.48864	2.81199	7.93417	4.33627	6.2197	6.0887	4.87411	4.98377	6.03453	6.93206	7.96841	6.6692	5.44802	7.93295	5.01201	5.10435	4.19081	7.29542	6.00721	5.16993	7.99815	5.51455	4.2692	5.71744	3.4482	6.56191	3.71272	7.2316	2.82141	3.44268	6.03231	4.17681	5.36639	7.93246
C22:6 LPC	clus_4	Not Found	7.46765	7.38186	7.25532	7.03342	7.59498	7.32787	7.59498	7.62822	7.10147	8.00567	7.04439	7.53916	7.13069	7.4974	7.58993	7.19574	7.39952	7.63463	7.27094	7.61766	7.85095	7.7817	7.97244	7.34241	7.62728	7.65947	7.1252	7.80134	7.21369	7.739	7.81993	7.57691	7.43463	7.01091	6.96589	7.58469	7.11033	7.64046	7.43998	7.08954	7.90406	7.20583	7.03188	7.16155	7.51222	7.62728	6.94502
C38:6 PC	clus_4	HMDB00095	7.30028	7.21455	6.92934	7.29462	7.26243	7.50344	7.0345	7.44758	7.07967	7.65284	6.98868	7.31288	7.47174	7.29952	7.40452	7.09583	7.34623	7.35196	7.2432	7.41686	7.33367	7.3973	7.75019	7.45147	7.43852	7.408	7.35652	7.47526	7.35525	7.47186	7.82611	7.30318	7.12928	6.89562	7.43905	7.41197	7.60152	7.02153	7.45571	6.85557	7.5557	6.96544	7.34795	7.4469	7.20169	7.4469	6.78402
C56:8 TAG	clus_4	Not Found	7.71902	6.79455	7.05753	7.19967	7.35525	7.79461	7.00044	7.60685	7.03505	7.59242	7.03342	7.33985	7.12026	6.3753	7.28813	7.2432	7.20374	7.19176	7.15661	7.23338	7.56034	7.4308	7.11513	3.795	6.96567	7.29882	7.40691	7.37023	7.50866	7.41197	7.85055	7.54539	6.20945	7.14819	7.34555	7.5374	7.66915	7.28007	7.55393	7.18364	7.66316	7.11225	7.29542	7.00022	7.13069	7.28813	7.11884
C56:9 TAG	clus_4	Not Found	5.99712	3.95362	5.23554	5.58496	5.5419	6.77029	5.18709	5.72702	0	6.92934	5.64386	6.12928	4.32906	4.4294	6.31418	3.795	5.47755	6.1599	6.0677	6.3962	6.97728	6.11928	6.09961	7.41879	5.50092	4.86772	5.14489	6.31673	5.77399	5.23554	6.72218	6.09647	4.32193	4.16312	5.79788	5.34858	6.96651	6.02478	5.6822	4.26203	7.10498	3.60291	6.46042	6.33236	4.81529	6.56541	4.33711
C58:9 TAG	clus_4	Not Found	4.71604	7.57332	7.65284	2.58496	7.96888	5.41741	7.70497	4.97579	7.64542	5.96044	7.73471	7.74819	7.64195	7.679	7.88952	7.54529	7.93916	7.84582	7.92838	7.80719	4.57008	5.27678	5.06283	5.15314	7.95562	3.14462	4.67768	4.22065	7.86523	8.01146	6.5075	5.06965	7.59991	7.99256	4.89888	5.38438	4.85264	7.92257	5.83569	7.74673	5.87829	7.71085	7.78231	7.72698	8.00755	8.0132	7.429
C56:7 TAG	clus_4	Not Found	7.90881	7.10636	7.31256	7.61471	7.56418	7.89998	7.11099	7.78231	7.38553	7.8269	7.21917	7.50779	7.0228	7.34691	7.56706	7.2244	7.63258	7.50422	7.69604	7.56418	7.72972	7.67396	7.78865	7.08545	7.24075	7.63897	7.57784	7.62316	7.30959	7.52937	7.77595	7.76662	7.20945	7.34555	7.3543	7.75976	7.71465	7.38534	7.79526	7.27199	7.77595	7.01222	7.57784	7.03396	7.77436	7.61245	6.98787
C58:8 TAG	clus_4	Not Found	5.06114	7.48939	7.63048	7.94251	7.9806	5.77193	7.76038	7.85659	7.9645	5.81031	7.85175	1	7.65647	7.86022	7.9847	7.82626	7.82679	8.0132	4.0742	7.90881	2.31439	5.07916	5.14489	7.86919	7.85844	7.93614	7.87458	7.90889	7.95112	7.93435	4.43784	5.11294	7.54689	7.79461	3.90051	5.27421	5.36627	7.97964	5.99615	7.82679	5.90202	7.86574	7.83838	7.61988	8.02445	7.91391	7.69645
phosphocreatine	clus_4	HMDB01511	7.58734	7.92657	7.66756	7.96	8.0322	7.99815	1.00332	7.61401	7.99986	7.89107	5.42626	7.75489	7.84582	4.28379	4.46679	5.23089	5.77399	4.81529	6.02478	5.63335	7.61184	7.97565	7.81373	2.57657	2.0033	7.56846	4.301	7.81369	7.92102	6.09647	4.14973	7.87846	1.58496	7.51128	4.241	7.82033	7.88341	7.94567	7.28126	7.66923	7.52563	5.45344	7.19382	3.32741	7.82668	4.0066	7.90501
putrescine	clus_4	HMDB01414	6.04236	5.74027	1.5929	7.92481	7.24313	3.6944	5.63335	6.56796	5.96044	4.83143	6.30378	5.90689	6.5807	5.95676	6.11861	6.48667	6.49723	7.0228	6.65077	6.14963	7.15661	5.71857	6.62597	5.44171	6.8817	6.97728	6.76152	5.09635	6.75025	6.47521	6.14005	5.78371	4.08746	7.98131	7.92369	6.20082	7.83131	0	5.62715	3.33295	5.22252	4.97901	2.31069	5.50092	5.50092	4.59253	6.58856
glutathione oxidized	clus_4	Not Found	1.50498	1.51794	5.78371	6.10852	5.85225	5.69114	1.50498	5.10445	6.89232	7.46345	7.36632	6.94251	1.50248	7.82036	7.62728	7.45147	7.89029	7.80728	5.34016	3.91986	6.33692	5.63465	7.21283	4.68518	7.51222	6.54723	5.87829	1.49037	6.85557	7.88478	1.49274	1.50751	7.09803	5.89725	1.49755	1.50751	5.55263	1.49513	7.15191	1.50498	5.97095	7.90978	1.49274	7.65647	7.07775	7.26936	7.65081
C56:6 TAG	clus_4	Not Found	7.82679	7.39113	7.35859	7.76818	7.62514	6.51292	7.57967	7.78865	7.48021	7.455	7.44294	7.65821	7.46351	7.44605	7.20169	7.40216	6.94183	7.76769	7.44337	7.62514	7.63336	7.59492	7.49492	7.09583	7.52018	7.24548	6.668	7.23863	6.49723	7.28422	7.86861	7.89107	7.15987	7.33674	7.77519	7.91596	7.0091	7.49131	7.77663	7.46765	7.43145	7.32188	7.56312	6.894	7.68509	7.58235	7.2909
C56:4 TAG	clus_4	Not Found	6.08622	8.02559	6.05253	5.45943	6.04236	7.67396	6.49723	6.53805	7.56124	5.31187	7.45121	6.04439	5.76438	8.01548	6.73902	6.0887	5.99712	6.50257	6.1893	6.68031	7.69604	7.94701	6.19866	7.94567	5.53268	7.60415	7.48713	7.58037	7.14257	5.15497	6.01513	4.54621	7.87036	6.09856	5.20095	6.55623	7.8547	6.77236	6.79085	7.63999	4.93021	7.85291	6.01513	6.0761	7.25989	7.01155	5.39082
C56:5 TAG	clus_4	Not Found	5.80055	7.93296	2.33356	6.42626	6.41354	7.34555	6.46433	6.05799	6.77523	5.98401	7.12928	6.20945	6.0099	5.85639	7.0228	6.0677	6.86821	5.50092	5.37482	6.81697	6.71959	6.34718	7.28648	6.73296	6.43687	6.27146	6.88536	5.77007	5.63335	6.63296	5.14489	6.67713	3.32193	5.16149	6.46517	6.70584	7.31906	6.265	6.59082	5.95042	6.07895	6.80208	6.36137	4.59253	3.91334	7.21155	5.8562
UMP	clus_4	HMDB00288	7.41686	7.43662	7.71794	7.35755	7.39077	7.43905	7.69078	7.5705	7.20583	7.16498	7.49185	7.35755	7.41309	8.03885	7.80075	7.89316	7.82029	7.82668	7.67545	7.99223	7.80747	7.75551	7.73057	7.56781	7.47174	7.51694	7.54824	7.83203	7.51672	7.44649	6.89718	7.64542	7.19967	7.56506	7.30095	7.25532	7.38504	7.5377	6.98816	7.06778	7.18421	7.41197	6.77439	7.07775	7.96148	7.73384	7.68356
indoxylsulfate	clus_4	HMDB00682	4.53858	7.56514	4.83143	7.90087	7.78731	3.31651	7.22357	2.57245	4.19081	7.87211	5.04439	7.52356	7.97314	8.02135	4.76273	7.97403	7.45931	5.25659	4.79175	6.34291	6.69245	7.88797	5.94834	6.31927	7.99617	7.29007	3.98063	7.63715	7.80719	4.48176	6.70883	5.45344	7.41785	5.07916	7.95279	7.94649	3.42118	7.34241	5.38295	5.37534	7.97244	4.72398	7.77595	7.94383	5.56376	6.20004	1.97486
serine	clus_4	HMDB00187	5.18709	4.81176	7.92825	7.8392	0	7.85135	5.10435	3.78892	1.5929	7.90978	3.45943	8.01123	7.90785	5.47208	3.59088	4.73945	3.81999	7.88335	3.68843	5.99712	3.98702	7.9354	7.88052	7.82003	7.68509	7.87329	7.95	7.83809	7.78731	7.89733	0.995158	6.18054	5.58496	6.29349	2.80277	4.83143	5.39907	6.16973	7.89646	5.63335	4.22736	5.19581	5.49682	4.866	6.95397	5.76438	5.29022
glycine	clus_4	HMDB00123	3.00996	2.3497	7.54539	7.59991	7.66923	7.4225	7.71902	7.59242	7.60011	7.30318	7.91886	7.63662	7.67085	7.85366	7.97314	7.77558	7.60258	7.48807	7.56034	5.74693	7.65455	7.5499	7.43954	7.65455	7.65647	7.59708	7.34795	7.36182	7.25281	7.5374	7.51035	3.47676	4.16993	0	7.58007	7.48852	7.33584	7.70284	7.43205	7.66197	7.45558	7.81372	7.74368	7.69215	2.58923	3.17516	7.81344
citrulline	clus_4	HMDB00904	7.88406	4.2198	7.55334	7.47573	7.46765	7.75551	7.78731	7.49492	7.98817	7.78023	7.76155	7.61471	7.77436	7.28012	7.90785	7.7561	7.64735	7.94383	7.33367	3.59686	7.7948	7.7085	7.79496	7.49914	7.77436	7.58284	7.62113	7.28385	7.39077	7.52129	7.69726	7.70372	8	7.81378	7.49554	7.21586	7.69533	7.58999	7.53925	7.93916	7.59242	7.63048	7.69726	7.781	3.00495	7.93789	7.74068
arginine	clus_4	HMDB00517	7.66923	7.84086	7.1753	7.56986	7.44248	7.30095	7.42545	7.19382	7.739	7.32188	7.42626	7.07682	7.43009	7.31866	7.5281	7.28007	7.29091	7.60499	7.14665	7.77391	7.38534	7.16819	7.39031	7.30712	7.36086	6.99896	7.52563	6.89794	7.0345	7.43794	7.49492	7.87211	7.98299	7.89998	7.74889	7.66756	7.7018	7.78842	7.06212	7.97475	7.54824	7.74595	7.6905	7.74067	7.85844	7.84582	7.34119
trimethylamine-N-oxide	clus_4	HMDB00925	7.83327	8.00146	7.98229	7.30378	7.80719	7.9178	7.67645	0.995158	7.63048	4.88231	3.32193	7.33092	6.59583	7.52241	7.74747	8.01283	7.52474	7.72008	7.81376	3.47091	5.37482	7.50344	7.93866	6.42203	7.38721	7.87911	6.98837	7.13381	7.58734	5.96044	7.68371	7.61537	7.72792	7.88193	7.04377	7.61537	7.68883	7.32488	1.98404	7.29091	4.56276	8.03439	6.95485	6.59583	7.42162	7.63463	7.83106
adipate	clus_4	HMDB00448	5.87743	6.24372	5.81031	0	4.87411	4.08079	5.14631	5.433	4.7787	6.26001	6.35755	4.70044	6.54995	3.93988	7.94974	5.02802	7.85889	4.17681	4.84221	6.36089	1.99351	3.6944	5.55792	2.31439	7.97314	5.16787	2.31069	5.4881	5.26535	5.02504	4.22736	5.31187	5.88264	5.38352	0.998368	4.48176	2.96683	4.37806	4.76898	5.22675	6.01513	6.09647	5.433	6.54995	4.46679	3.59088	1.56504
beta-hydroxybutyrate	clus_4	HMDB00357	6.72268	5.0598	7.60776	7.22882	6.62182	6.39893	3.47091	7.71734	6.69155	7.56124	5.78136	7.47573	7.73384	1.59834	7.86471	5.70933	7.54854	5.81694	7.7096	7.86523	7.44337	6.29349	7.97799	5.37482	6.09751	3.29541	6.99937	7.50608	6.62182	6.82844	5.94834	7.739	6.26679	6.15986	7.33674	7.505	7.79549	6.97728	6.25346	6.76384	6.09961	7.51317	7.89821	6.18011	6.96567	6.96567	7.08967
acetylglycine	clus_4	HMDB00532	7.75357	7.92015	8.01723	7.79442	7.60258	7.20739	6.88075	7.76313	4.72398	7.11225	7.3837	6.97728	6.31418	7.30912	7.31583	6.265	7.96298	7.30666	4.3079	7.17348	6.45471	7.9178	7.35652	7.80115	7.72698	0.992018	7.75019	4.55552	4.71604	7.95852	4.301	7.63048	7.74147	5.03616	7.7085	7.26502	6.5846	6.42203	7.35025	4.87411	6.74853	7.22583	5.92537	6.11861	7.25035	7.19176	5.18197
C50:2 TAG	clus_5	Not Found	5.47755	4.04784	5.48677	6.72792	6.30627	6.54389	5.6035	6.30915	6.58741	5.38438	3.16993	6.14975	4.46679	4.56175	5.33071	6.1893	6.24949	4.32906	5.53656	5.14631	6.1893	5.57585	6.32677	6.79804	3.59088	7.04137	6.77439	6.95506	6.95374	7.12295	5.18423	5.64283	3.45943	5.87304	6.54389	6.44149	6.30456	5.91149	6.14042	6.17016	4.83446	3.71897	5.94834	4.46679	5.33071	5.70985	6.09238
C52:1 TAG	clus_5	Not Found	7.73985	6.92736	7.21586	7.64386	7.61766	7.7817	7.32802	7.90406	7.5374	6.80208	7.07682	7.37504	7.04503	7.43731	7.26936	7.76263	7.44248	6.62563	7.4105	6.73653	7.68921	7.65283	7.43145	5.95788	7.00022	2.30339	4.93021	5.45659	3.47091	3.1858	7.34795	7.74595	7.01123	7.38025	7.83269	7.83996	7.76494	7.66852	7.81972	7.56418	6.44438	7.21586	7.62822	7.25989	7.55935	7.35196	7.61729
C50:1 TAG	clus_5	Not Found	7.95112	7.62933	7.75288	1	2.81667	3.80114	7.95706	2.31069	7.93435	7.60011	7.56224	2.80735	7.67799	7.98572	7.76769	4.50888	3.59686	7.47993	7.7948	7.47594	7.84482	7.85135	7.85055	6.28332	7.49617	5.761	5.92537	5.79544	6.21037	5.9121	7.71068	7.99403	7.56986	7.95279	0	4.60792	1.97789	8.00735	3.29541	7.95112	7.75668	7.64542	3.5676	7.66368	7.96732	7.87716	4.40338
C36:1 DAG	clus_5	HMDB00107	7.45931	7.34419	7.42068	7.7879	7.58734	7.80103	7.49239	7.28648	7.44649	7.03505	7.52356	7.27612	7.54381	7.47195	7.96732	7.66852	7.61766	7.52018	8.01828	6.7087	2.79824	7.43905	6.87345	6.47078	7.34302	4.48745	5.61653	5.42438	8.02089	7.92825	7.36505	7.48021	7.7879	7.73555	7.80103	7.60776	7.91155	7.54529	7.56846	7.57195	7.07411	7.87846	7.51801	7.58235	7.74067	7.95562	7.70286
C34:2 DAG	clus_5	HMDB00107	7.50866	7.31528	7.29373	7.90689	7.68363	7.9354	7.41686	7.29542	7.46345	6.87977	7.11894	7.3837	7.32495	7.65656	7.66368	7.50694	7.54065	7.29743	7.48343	7.35525	7.97403	7.2361	6.5075	6.35435	6.77935	0	3.88797	5.89266	5.14631	2.33356	6.95485	7.52937	7.24793	7.30998	7.87587	7.71794	7.872	7.83866	7.41606	7.28148	7.29542	6.60275	7.72397	7.35196	7.64923	7.77436	7.2476
C34:1 DAG	clus_5	HMDB00107	4.01328	7.68326	7.8269	4.64386	4.10103	5.7455	7.94515	3.88797	7.66756	7.63048	7.63662	7.9542	7.76098	3.34998	8.00187	2.79824	8.02089	7.64923	7.99633	7.57195	5.26825	7.86366	7.51801	7.13663	7.42162	6.60506	6.64012	6.93248	6.5294	6.29817	7.89821	4.83143	7.62936	7.94122	4.79951	3.33856	5.81761	2.79824	7.93614	7.64735	7.46353	7.69656	7.93295	7.85214	3.46514	3.70655	7.98582
C36:2 DAG	clus_5	HMDB00107	6.86821	3.7447	4.41431	6.61471	6.24949	7.31895	5.9265	5.55792	5.45344	7.93435	5.49185	3.45943	5.17846	6.59437	6.27713	5.50563	5.82663	8.01884	6.22765	5.6035	6.59324	5.69114	0.995158	7.38534	7.88335	7.08256	7.15501	7.37858	7.16325	6.74787	3.78892	6.86711	3.90689	5.41741	6.60392	5.93647	7.20486	6.2086	5.04685	5.44428	1.57729	5.23554	4.43784	5.76438	6.36804	6.6692	4.52734
C48:3 TAG	clus_5	Not Found	6.92982	6.66372	7.12295	7.82018	6.86821	7.26425	6.9177	6.82478	7.57691	7.12295	6.52356	6.75489	5.96402	6.22202	6.894	7.18605	7.33716	6.35031	6.95463	6.9177	7.5377	7.01091	6.98837	5.86355	6.85679	7.72574	7.80125	4.87539	7.27199	7.86574	4.78408	6.84144	6.52356	6.95442	7.7817	6.97728	7.13935	6.91998	6.50227	7.57967	7.11513	6.45844	6.56796	6.05437	6.05437	7.13069	6.88959
C46:2 TAG	clus_5	Not Found	6.23006	6.04877	5.15497	7.14975	5.99712	6.25656	5.69125	5.92537	7.02368	5.8621	4.80735	5.39232	7.88335	5.83017	6.05437	6.78526	6.01992	3.17516	5.78851	3.81999	6.38859	6.17972	6.15985	7.99079	2.58923	7.47898	7.39863	7.7826	5.66259	7.3944	7.35652	6.05253	4	5.66317	7.11765	5.8621	6.23409	4.0742	5.81122	6.30627	5.61653	4.93146	4.97579	8.0132	5.73737	4.76273	6.36197
C46:1 TAG	clus_5	Not Found	5.9265	7.82722	7.89107	7.18982	4.60018	5.07916	7.83972	5.49682	5.70083	7.99986	7.97728	7.77479	7.53598	7.73006	7.70618	6.22765	4.10103	7.40452	8.00735	7.55638	6.24645	5.20095	5.01997	4.15639	7.67799	7.75141	7.74368	3.78291	6.17016	7.79372	7.33066	5.19581	7.44294	7.94701	7.1279	4.66711	5.58146	7.99079	4.42383	5.51008	2.79376	7.89107	7.93866	7.39589	7.64195	7.85844	5.65593
C48:1 TAG	clus_5	Not Found	7.28148	5.92804	7.06864	7.91886	7.40821	7.69478	7.12159	7.63528	7.61537	6.89232	6.10852	7.21917	5.81694	6.1601	6.68344	7.64752	7.75357	6.03231	7.28007	6.79065	7.72304	7.41415	7.47144	5.40865	6.40287	5.83569	5.67284	6.20781	8.00949	5.61293	6.30915	7.22583	5.55459	7.21702	7.89998	7.52129	7.5876	7.28915	7.58998	7.61014	7.15501	6.38939	7.1252	6.27713	6.43687	6.79255	7.50439
C48:2 TAG	clus_5	Not Found	7.25281	6.70864	7.18555	4.70044	7.38197	7.70166	7.02324	7.24089	7.90357	7.14412	6.59991	7.2384	6.09751	6.60993	7.00022	7.56034	7.67645	6.48642	7.28915	7.20374	7.98523	7.38025	7.44758	6.6366	6.91829	5.31479	5.85416	6.58679	7.93314	5.8621	5.52769	7.09061	6.49185	7.30095	4.74713	7.52937	7.6823	7.18605	7.22725	7.83972	7.21283	6.44149	7.15501	6.5807	6.81859	7.25035	7.33293
C46:0 TAG	clus_5	Not Found	6.76384	4.51277	7.04634	3.90689	6.66591	6.88357	6.89317	7.58515	7.19573	5.7566	6.55459	6.84549	7.781	4.99603	1.95667	7.95708	7.10031	1.95667	8.00185	5.30295	7.74955	7.08645	7.68371	7.07499	6.5807	6.92158	6.9435	6.94381	4.10103	6.73399	7.13521	6.24055	4.24793	5.57585	4.94611	7.07967	7.1678	6.93162	7.37528	6.3962	7.16481	6.00721	6.52285	7.38721	8.00187	1.95667	7.79559
C54:1 TAG	clus_5	Not Found	5.90217	7.79254	7.64542	4.39232	7.94515	5.63465	7.92709	4.78408	5.27421	7.38553	7.78136	7.67948	7.88952	7.61837	7.68509	3.89421	7.90881	7.47174	7.99079	7.39077	5.62554	7.96997	7.5705	7.33367	7.97893	7.31617	7.09476	6.97728	6.41354	6.85433	7.75019	5.34858	7.6865	4.85005	5.92106	2.82141	6.45144	6.30141	5.70895	4.53858	7.67004	7.739	4.301	7.93789	7.95562	3.81364	5.32454
C48:0 TAG	clus_5	Not Found	6.9177	6.13864	6.64783	7.85798	7.50866	7.25493	7.20374	7.81373	7.48852	6.47521	6.20945	7.70044	6.25824	7.0591	6.0761	3.15964	7.14257	3.70655	6.91998	4.97064	7.54529	7.5575	7.48713	7.19574	6.53433	6.57644	6.59726	6.68472	6.43067	6.55623	6.59726	7.25532	5.9542	7.92955	1.58238	7.99986	7.74002	4.23414	2.30339	7.78731	7.33066	7.09061	7.85659	6.79255	7.62728	6.68344	4.74693
C50:0 TAG	clus_5	Not Found	7.39952	6.83568	7.63797	7.89482	7.93314	2.58074	7.79397	5.06283	7.70372	6.90477	6.67243	7.59246	7.07775	7.69377	7.32495	4.84221	7.83972	6.8693	7.4755	6.56086	2.57657	7.72209	7.93295	7.61184	6.8693	6.15989	6.49198	7.06288	6.04236	6.66255	7.52563	7.71794	7.08746	7.7817	8.00373	4.10793	7.96622	5.47403	4.60679	8.0322	7.13521	7.48021	7.88052	7.63463	7.47174	7.40452	3.13008
C56:3 TAG	clus_6	Not Found	4.26203	7.69831	7.91596	7.65105	7.85889	6.19932	7.88406	7.6905	7.87211	7.36763	3.80735	7.41785	7.83946	7.71565	7.97893	7.89909	7.726	7.59748	7.83248	3.18045	3.31115	7.88193	7.5557	4.23414	7.72008	7.88492	7.89821	7.63017	7.56418	7.83345	7.45558	4.7787	7.76818	7.96426	7.89399	7.85291	6.15995	4.84221	7.97475	7.87153	7.25013	2.59791	7.90406	7.91994	7.78762	0	7.72189
C54:2 TAG	clus_6	Not Found	7.94515	7.3537	7.5691	7.49985	7.57967	7.95853	7.54065	7.71068	7.52129	7.07967	7.67243	7.12928	7.45523	7.46337	7.71315	7.61905	7.73294	7.01155	7.57525	7.76716	7.66852	7.71531	7.32193	2.79824	7.36969	7.94728	7.93866	7.87393	7.726	7.87846	7.54074	8.01146	7.59246	7.50344	7.65283	7.739	7.91712	7.71634	7.71925	7.63258	6.79981	7.49679	7.63528	7.5281	7.49617	7.82024	7.43672
C56:2 TAG	clus_6	Not Found	7.85253	7.79954	7.3495	7.78136	7.726	5.48289	7.51672	7.54074	7.75976	6.38939	7.82655	7.13955	7.16155	6.89058	7.52018	7.55283	7.21369	7.28813	7.46754	7.69078	7.91674	7.45542	7.31315	6.0887	7.46351	3.96807	5.58752	7.88568	7.76038	7.76662	7.31315	7.89733	7.32193	7.70166	7.88193	7.8269	5.93366	7.93993	7.94172	7.79397	6.77439	7.80042	7.85055	7.64195	7.58993	7.59748	7.576
C54:6 TAG	clus_6	Not Found	7.97475	7.94566	7.94043	7.97154	7.87153	5.27678	7.76716	7.89821	7.77344	3.47676	7.76818	7.94251	7.69215	7.80001	4.32906	7.78201	2.81667	7.92595	7.93993	1.59022	5.23089	4.38515	7.83226	6.90824	7.87716	7.91927	3.30584	5.51892	3.91986	3.82642	7.89234	2.82141	7.75489	7.86366	4.85005	2.33356	4.59251	7.99633	5.16787	7.73294	2.57245	7.66022	2.57245	7.74747	7.97893	4.7082	7.82521
C54:8 TAG	clus_6	Not Found	4.77067	3.62784	4.93146	6.33985	5.69125	7.24554	5.66259	5.90202	5.41932	6.27921	2.32193	6.16993	1.58758	8.02721	6.72533	4.23414	5.66259	5.17846	6.2086	6.1288	7.23383	5.77193	5.58752	0	4.91499	6.14042	6.65413	7.26593	7.00044	7.14412	6.23644	5.55122	7.96578	3.57911	6.36464	4.7787	6.76981	6.60784	6.60506	4.60018	6.03672	2.33356	6.65413	4.17681	5.65317	6.894	4.26761
C54:7 TAG	clus_6	Not Found	7.20374	7.08372	6.81532	7.46761	7.15295	7.81378	7.05677	7.36505	6.60275	7.3944	7.13955	7.32193	6.97728	6.98925	7.43852	7.06446	7.24313	7.36969	7.37686	7.50055	7.71634	7.69478	7.25013	6.62229	7.16155	7.50188	7.44758	7.94864	7.68363	7.70372	7.47931	7.32188	7.13955	7.15822	7.52686	7.24556	7.65588	7.63336	7.77037	6.4476	7.5705	6.61794	7.75668	7.13069	7.40452	7.64195	7.07981
C52:6 TAG	clus_6	Not Found	6.82995	6.95253	6.3716	7.08746	6.60682	7.21702	6.75025	6.86143	6.82844	7.23573	6.40939	6.39232	6.69754	6.69995	7.19176	6.98847	7.11099	7.15133	7.1763	7.15295	7.1763	7.09692	6.69534	5.26825	7.03396	7.17112	7.13521	7.74437	7.37312	7.30318	6.97728	6.44149	5.90689	6.78333	7.26425	6.5719	6.93371	6.73296	6.95526	6.72268	6.8371	6.07466	5.75337	6.9062	6.77935	7.43009	6.57453
C52:4 TAG	clus_6	Not Found	6.97728	6.75223	6.85433	7.31288	7.01188	7.51128	6.59166	6.93206	6.84144	6.67713	6.50779	7.05528	6.62563	7.08166	7.24075	6.83572	7.19372	7.12026	7.12654	7.22357	7.37686	7.30998	6.55308	7.69604	6.68344	7.35025	7.49492	7.46744	7.54065	7.42068	6.81235	6.89232	6.84549	7.08645	7.4225	7.00067	7.37696	6.90824	6.87541	6.73653	6.668	6.29817	7.27748	6.91829	7.17169	7.39589	6.69613
C52:5 TAG	clus_6	Not Found	7.85889	7.87442	7.89733	5.55459	7.76716	4.99184	7.80719	7.76955	7.92825	7.87846	7.74147	7.85798	7.85214	7.82708	5.21805	7.96276	2.00664	7.96732	7.85706	1.00332	5.95788	3.31651	7.47931	7.37686	7.86471	7.9136	4.62137	6.64357	5.51008	5.27421	7.70398	7.88478	7.8009	7.88797	5.82337	7.77344	4.34376	7.80115	7.8907	7.94515	7.75019	7.78023	7.92722	7.90176	7.88335	5.56376	7.92701
C50:5 TAG	clus_6	Not Found	6.43067	5.82372	6.22082	7.33985	6.14963	7.13808	5.44428	5.18423	7.05753	6.70584	5.2854	3.90689	5.89235	5.66212	6.94218	6.62229	6.65136	5.76438	6.35435	7.00044	6.81071	6.23773	6.21768	7.71634	6.45358	7.11269	6.62597	7.55112	7.10031	6.90477	2.98547	7.8269	4.90689	6.58914	7.09692	6.71998	5.95579	6.59324	6.61916	6.9177	7.17455	6.49178	5.80465	4.91499	6.25824	7.09916	6.27765
C48:4 TAG	clus_6	Not Found	7.06778	7.02555	6.82844	7.32193	6.81697	7.33674	6.77731	6.77439	7.09061	7.22583	6.84549	6.22882	6.18011	6.3197	6.84417	6.73296	6.95374	6.33236	6.54853	6.77731	7.26176	7.06527	6.88536	7.86314	6.95397	7.22725	7.46353	7.651	7.17348	7.34036	6.17939	6.27921	6.93074	6.55913	7.46353	6.82844	7.1489	6.94318	6.47149	7.23338	7.24089	6.35359	6.37836	6.73902	5.59418	7.14105	6.75945
C50:3 TAG	clus_6	Not Found	1.00332	8.0552	4.72398	6.82018	5.18709	6.46517	3.91986	3.98063	5.88732	4.19081	7.92481	4.08746	7.93789	8.04463	5.43522	5.34016	5.80055	3.91334	5.26825	5.87743	6.65077	5.54552	5.433	7.18605	2.32576	6.61916	6.93206	7.30154	6.7087	7.18555	7.88644	2.33356	3.16993	5.34881	6.99979	5.70083	6.32164	3.89421	4.05484	5.87743	4.14973	7.95251	4.83446	2.32576	3.70655	5.84252	4.58549
C50:4 TAG	clus_6	Not Found	7.31883	7.54865	7.61537	4	7.33716	7.74889	7.35525	7.26842	7.80042	7.5691	7.2384	7.46761	7.17169	7.42852	7.7942	7.57525	7.86523	7.45523	7.61184	7.73294	3.89421	7.72883	7.5332	7.06446	7.5281	7.8907	7.90988	5.82037	7.85253	1.5929	7.15501	7.14412	7.39232	7.68787	3.99347	7.56124	7.66253	7.46754	7.33331	7.78063	7.48713	7.27465	7.36505	7.36086	7.39589	7.80728	7.45964
isoleucine	clus_7	HMDB00172	4.4069	3.36166	7.49679	5.16993	5.06114	5.03616	5.71936	5.39999	4.10793	7.94043	4.90689	7.91886	8.0132	7.89263	3.91334	5.07095	3.18045	4.76273	5.65401	5.47755	6.12979	5.82337	2.98547	6.33692	3.46514	5.90667	6.42816	6.41796	5.80055	5.19581	5.58752	7.19573	6.65821	6.73047	6.64735	6.50816	7.12007	7.07499	7.86155	6.56086	6.15985	6.86711	6.76152	6.48642	6.85679	6.81859	6.53157
leucine	clus_7	HMDB00687	6.36089	5.97754	7.92212	6.44294	6.08622	6.74386	6.43067	6.42816	5.98401	4.60792	6.2854	5.2854	5.98714	5.43785	5.68179	6.2086	6.08622	6.6108	6.69245	6.88075	7.05385	6.63301	6.01513	6.98847	5.98714	7.03089	7.11513	7.17282	7.08954	6.5719	6.77439	7.58469	7.17991	7.19769	7.18792	7.02368	7.52322	7.45953	4.86772	7.34623	6.97728	7.30318	7.33933	7.08849	7.36969	7.24075	6.92311
phenylalanine	clus_7	HMDB00159	6.4476	6.28372	7.99986	6.20945	5.82663	6.78333	6.23006	6.14005	6.07466	5.11294	6.24793	5.55459	6.0761	5.63212	5.89235	6.67869	6.21037	6.56541	6.43847	7.01188	6.84807	6.54389	6.37836	6.75935	6.38556	7.13243	7.05315	6.96621	7.11099	6.58741	6.99937	7.36763	7.02237	6.88357	6.70329	6.76161	7.39308	7.04315	5.9743	6.80387	6.59726	7.07967	7.01029	6.95397	7.15133	6.98879	6.90085
valine	clus_7	HMDB00883	5.37534	4.29873	7.77344	5.78136	5.47755	6.44889	6.08622	5.75337	5.64283	7.97638	6.14975	2.58496	5.00825	2.83106	4.25494	5.65401	5.57303	5.65317	6.40541	6.06446	6.47078	6.19932	4.93021	6.54853	4.25494	6.35823	6.69534	6.85055	6.79065	6.27921	6.56796	6.95351	6.40939	6.46517	6.52849	6.29817	7.15838	6.95463	4.96009	6.41354	5.67284	6.74787	6.668	6.56541	6.73902	6.54995	6.48728
glucose	clus_7	HMDB00122	7.17348	7.20408	5.9121	6.84549	7.00044	7.0759	7.06778	7.07411	6.87977	6.96544	7.18982	7	6.93028	7.04769	7.07775	7.03238	7.15295	7.18176	7.03238	7.46765	7.25251	7.21702	7.29542	7.16649	7.10975	7.48665	7.39031	7.25689	7.34623	7.22583	7.24089	7.67487	7.52356	7.48761	7.20739	7.36763	7.49365	7.16649	6.48696	7.35525	7.5332	7.28422	7.48713	7.15133	7.50422	7.5516	7.30786
tryptophan	clus_7	HMDB00929	6.34291	6.34174	3.47676	6.85798	6.7087	5.54552	6.60682	6.09961	6.67713	5.15497	6.65821	6.24793	6.1599	6.77093	6.59583	6.94318	6.04236	6.51853	6.83572	7.0345	7.27094	7.19769	6.17939	7.11638	6.81859	7.19007	7.25013	6.86254	6.65136	6.89232	6.53805	7.28422	7.03342	6.94285	7.13808	7.03505	6.68021	7.1763	4.71693	7.31883	6.37836	7.25532	7.10498	6.85679	7.31583	7.10975	7.02947
methionine	clus_7	HMDB00696	7.93916	8.06688	7.62295	4.58496	2.32964	7.84516	7.99223	7.91568	3.33856	7.75288	8	7.80735	7.96148	8.03304	7.87716	4.68518	8.00949	8.00187	8.01283	5.66259	5.34016	4.85005	7.96686	5.19254	3.70655	4.05484	5.39999	4.72436	7.97475	4.60792	4.56276	6.52436	6.10852	6.38189	6.07753	5.5824	5.99902	6.38859	7.72574	5.99712	5.14489	5.81031	6.05799	5.81694	6.6692	6.36804	5.94668
tyrosine	clus_7	HMDB00158	7.726	7.86109	6.87977	7.84549	7.79397	7.57258	7.64735	7.69726	1.00501	7.84645	7.80735	7.72792	7.82668	7.53885	7.781	7.905	7.69078	7.85844	7.88123	2.32964	4.0742	7.99815	7.70398	7.98523	7.71315	2.56433	2.98547	4.29418	0	3.01502	3.15458	5.51935	4.9542	5.12091	4.51618	3.1858	4.70232	5.11263	7.76407	5.85225	4.301	4.34357	5.18423	5.13775	5.29412	5.46844	4.19454
pyruvate	clus_7	Not Found	6.5134	7.06073	7.00067	7.66534	6.80387	7.53458	7.0787	7.62113	6.42433	6.74787	7.20945	7.08746	6.6403	7.61061	7.51222	7.74297	7.49239	7.21155	7.80747	7.48419	7.66155	7.63857	7.60685	7.83866	7.29743	7.73863	7.81373	5.21423	7.43399	7.21586	7.26842	4.34357	7.97154	6.01254	5.89725	7.87211	5.43114	7.74297	7.71273	4.47423	3.30584	7.55334	7.99453	7.83946	3.32741	5.29412	5.57292
alanine	clus_7	HMDB00161	6.7087	6.91461	5.55122	7.43463	6.63667	7.17809	6.63667	7.04255	7.21586	6.44149	7.08746	5.64386	6.48642	6.75701	6.98879	7.14665	7.12159	6.84417	6.87244	7.30028	7.16649	7.363	7.03188	7.25251	7.20169	7.06212	7.38194	7.64409	7.13212	7.27465	7.41513	7.42934	7.57743	7.75551	7.79461	7.28422	7.72104	7.69604	6.89869	7.80059	7.36505	7.36763	7.42331	7.45523	7.46351	7.54381	7.41343
lactate	clus_7	Not Found	5.14631	6.0944	4.02003	6.76818	5.14631	6.27515	6.76384	5.85416	6.11795	5.41932	6.91886	6.08746	4.65152	6.49734	6.80563	6.1499	6.37866	5.94052	6.0464	5.80055	6.40541	6.91943	7.2593	6.94318	5.91664	6.47149	6.9089	7.3363	6.48087	6.61794	6.74853	7.31256	7.27612	7.40575	7.62416	6.91711	7.36066	7.37686	6.8871	7.30959	7.14515	7.00067	7.43954	7.18176	7.06693	7.49617	7.12844
methionine sulfoxide	clus_7	HMDB02005	6.48087	6.18158	4.7787	6.40939	6.43067	6.96589	6.69457	6.03672	6.15998	6.05253	6.26679	5.45943	6.6108	6.64056	6.20004	5.93487	6.30627	6.0761	5.81396	7.04568	6.90824	6.61854	6.03672	6.43847	7.14105	7.21804	6.96611	6.81395	6.01992	5.98401	6.98837	7.40321	7.47573	7.67396	7.19769	7.12295	7.78943	7.7948	6.8277	7.62514	7.22225	7.35859	7.33066	7.28813	4.59253	7.27878	6.84363
asparagine	clus_7	HMDB00168	7.66197	7.69081	7.44649	7.76155	7.66197	7.60961	7.81375	7.70398	7.65284	7.44649	7.70044	7.34873	7.50422	7.41967	7.47993	7.66155	7.71902	7.71315	7.71634	7.9806	7.78201	7.78817	7.59965	7.66155	7.74747	7.80754	7.85659	7.45169	7.40821	7.68213	7.58515	3.71897	7.99435	4.89888	2.58074	8.01146	4.27415	4.79175	7.52442	4.4069	7.81993	7.99403	7.96127	7.9847	8.0132	7.97314	7.86567
taurodeoxycholate-taurochenodeoxycholate	clus_8	HMDB00951	7.14257	0	7.85291	7.24793	7.51672	7.4308	7.998	7.67689	7.29373	3.1858	7.71425	6.18982	7.19176	2.34153	7.38721	7.83248	5.63335	5.56376	7.05385	7.18364	4.44496	7.57258	7.13521	7.92838	7.83308	7.86743	7.88052	6.26331	7.42545	6.35359	7.39031	5.27421	7.35755	7.9178	7.96426	6.78871	7.5011	7.51469	5.24321	5.41022	7.98352	6.11795	5.97095	3.59088	6.1394	7.17169	7.91605
taurocholate	clus_8	Not Found	7.96298	1.01196	5.27421	7.71425	7.83972	7.77519	4.33627	6.64012	5.9121	7.02368	4.32193	6.79442	7.89565	6.95303	4.39957	6.74622	7.37312	7.51222	5.59649	8.00949	7.50694	7.47963	0	6.69245	6.6403	5.51025	5.75337	7.89733	7.69078	7.02368	6.05799	5.23554	7.64386	4.38515	5.63465	7.11225	7.24987	7.62622	6.10066	7.0787	6.47628	7.18555	7.43145	3.17516	7.0228	7.90785	6.44157
glycodeoxycholate-glycochenodeoxycholate	clus_8	HMDB00631	3.81999	7.73528	5.70083	5.83289	5.87743	7.01091	7.27199	6.47628	6.47521	7.92212	6.42626	7.48382	5.09586	7.9492	6.77935	7.46754	7.16325	7.46351	7.04315	4.92318	5.47403	3.99347	5.22252	6.81071	5.13775	2.97605	5.94834	7.71172	1.00332	5.41932	7.93866	7.07967	6.64386	5.7455	6.17972	7.63797	5.66459	5.34016	7.05178	7.00044	7.34795	7.31256	7.07411	6.94218	7.91391	6.05437	7.40559
glycocholate	clus_8	Not Found	6.14963	6.2233	5.64283	5.64386	6.34291	6.23773	7.40821	7.2593	7.35859	5.88732	6.93074	5.78136	5.73737	5.72032	7.61988	8.00185	7.88406	7.90176	7.49914	5.10435	6.54853	7.61691	5.90202	7.26176	6.27713	6.39151	7.02112	5.86896	2.32964	3.92645	6.668	6.90477	4.52356	6.64735	6.51292	7.89733	7.90036	5.37482	7.17112	7.60258	2.98547	7.8269	7.28648	6.69754	5.00825	7.04503	7.95404
alpha-hydroxybutyrate	clus_8	HMDB00008	7.83972	7.85438	7.36763	3.32193	3.91986	6.15986	3.18045	5.01997	7.78699	7.55334	3.90689	2	7.94974	7.76546	2.32576	4.3079	4.53858	6.05437	7.91674	7.90266	4.62878	3.90051	5.49682	7.93417	7.70618	7.98018	6.19866	5.69114	6.97728	7.84645	5.61653	8.02869	7.88874	7.60228	5.31324	4.97901	6.38802	4.3079	3.96807	7.9806	7.74368	5.02504	1.57729	1.00165	7.93789	4.17681	5.06482
xanthurenate	clus_8	HMDB00881	0.50166	0.50598	0.502504	7.21917	5.51008	7.05456	7.24313	5.58752	7.24556	0.502504	7.01123	0.5	7.27878	4.49708	1.58758	6.69245	6.96556	7.38721	3.15964	7.33716	6.94318	7.17809	6.70883	7.42703	6.0761	7.62514	2.57245	7.69176	7.69789	7.24556	7.33933	7.51317	5.83289	5.63465	7.84516	7.59242	0.988944	4.50888	7.42408	7.88406	5.01997	7.82033	7.16481	8.02445	6.62563	7.05602	7.04982
2-aminoadipate	clus_8	HMDB00510	7.53272	0	0	7.86419	7.82029	7.99256	1.59022	4.37105	7.89107	0	7.93074	0	7.5516	7.57916	7.01155	7.5224	7.73985	7.67085	7.97403	7.95112	4.23414	2.80277	7.54824	3.57333	7.54381	5.08834	6.25497	5.9837	3.81999	0	7.88052	7.95251	7.45943	7.27351	4.31488	7.71085	3.13488	4.44496	7.9693	7.80719	7.91568	3.47676	7.54074	3.46514	7.61988	7.57472	7.88266
kynurenic acid	clus_8	HMDB00715	7.99223	8.03156	7.42934	7.91289	8.02089	7.94122	6.32471	2.79376	4.41431	3.60291	4	7.78136	4.53103	7.51412	3.81364	5.95788	4.92318	6.36804	6.53331	7.19372	6.67869	6.73047	3.68252	6.59324	4.32906	6.01767	7.20336	7.29272	6.90549	5.81031	6.65413	5.7566	6.42626	4.08079	5.48289	4.02003	5.74315	7.60459	6.03887	6.23006	2.31069	6.78871	7.88644	6.7115	4.866	6.1599	6.3455
3-hydroxyanthranilic acid	clus_8	HMDB01476	7.998	7.77133	7.78699	5.72792	5.44428	5.79788	5.30295	7.82611	5.23554	7.82033	2.58496	7.96	7.99617	3.61523	7.82668	4.89096	7.998	5.62398	7.95139	6.4476	6.0677	6.55913	4.14973	7.23383	5.33071	7.65267	7.61401	6.69818	7.15295	5.72899	4.67768	6.54038	5.64386	5.27678	6.91943	6.47521	7.36883	7.08545	4.54836	6.49723	7.93295	6.42433	5.87829	6.25824	6.09751	6.18011	6.99838
quinolinate	clus_8	HMDB00232	8.0322	7.67568	7.98817	7.05528	7.90881	7.91188	7.21369	7.14515	7.82033	7.48021	7.49985	6.88264	7.60499	5.33003	6.33236	6.84807	7.30028	7.61988	7.98523	4.01328	5.70933	2.9951	4.73187	4.37806	5.96402	5.27945	6.09961	6.13031	5.95042	5.51935	7.95565	8.00567	7.29462	7.85752	7.4308	7.78023	7.87772	7.23383	6.94412	7.98642	7.39863	7.54539	6.49198	7.56706	4.76273	6.25824	6.62986
xanthosine	clus_8	HMDB00299	7.56418	7.8942	7.32188	7.2384	7.13212	7.52686	7.30028	7.33066	6.95351	6.63296	7.56986	7.11894	7.40452	6.82533	7.22135	7.32488	7.28148	7.31583	7.62622	7.45092	7.95708	7.51909	7.09476	7.54529	7.35196	7.39989	7.76955	7.79512	7.71201	7.65284	7.75668	7.3495	7.55459	7.49554	7.27351	6.11795	7.59458	7.11638	6.71416	6.89317	6.39515	7.95852	6.5075	7.19176	7.12026	7.33401	6.93411
pantothenate	clus_8	Not Found	6.46433	7.62146	6.67713	5.35755	6.5294	7.11765	3.71272	7.03188	7.22583	7.76662	5.93074	4.9542	7.36969	5.90744	7.85844	0.996754	7.85253	7.27878	7.13663	7.82679	7.7561	6.98858	0	6.2086	7.04503	6.8871	7.2593	7.57311	6.96556	5.38438	7.10498	6.55623	7.48382	7.13808	6.43243	6.63296	7.23203	5.68194	6.42404	7.44248	7.69726	6.03005	5.72702	7.62728	6.56541	4.09421	4.46671
allantoin	clus_8	HMDB00462	5.30295	6.72332	5.31187	1.58496	7.93916	4.51618	8.0152	5.29616	5.55122	5.19581	4.70044	7.91289	5.62398	7.68641	6.6403	8.00735	5.85225	6.47009	5.56684	6.5294	7.2244	6.39893	5.92537	6.30141	6.1599	7.43205	6.30915	6.78902	5.0166	6.03005	5.67284	8.01723	6.59991	6.39893	4.45215	7.98229	5.60971	4.57008	5.12866	5.6035	5.46526	5.31187	7.84448	5.43522	2.32576	6.2197	5.21897
dimethylglycine	clus_8	HMDB00092	7.73294	7.99536	7.90357	7.77479	7.90266	7.40575	4.87411	7.51801	7.71794	7.97045	7.65821	7.8009	7.96732	7.56317	7.77436	7.94567	7.95706	7.87095	7.97964	4.65927	5.73621	7.95279	7.50266	2.99026	7.90785	5.38295	5.33161	7.85014	4.77067	7.80042	0	7.81372	3	4.74713	7.86366	7.92825	7.63574	5.23089	7.61818	7.90266	1.99032	7.65284	7.86261	3.81364	7.82024	7.90176	7.93788
1-methylhistamine	clus_8	HMDB00898	7.60258	7.45442	6.71998	7.6865	7.63999	7.5499	7.69789	7.47931	7.49679	7.29373	7.47573	7.81378	7.87716	7.57118	7.54381	4.15639	7.36421	7.22135	7.18605	7.80059	3.795	7.62416	7.15501	7.7096	7.43009	7.97475	7.5332	7.48303	7.90881	7.97045	7.59242	7.455	7.10852	7.16819	7.47963	7.44649	7.48616	6.87244	7.08256	7.40821	6.36137	6.84144	7.5557	7.09916	7.69919	7.29743	5.35807
F1P/F6P/G1P/G6P	clus_8	Not Found	7.62514	7.44555	7.66022	7.65821	7.34623	7.68787	7.66923	4.56276	7.68213	7.68213	7.75489	7.87036	7.64923	7.79317	7.74067	7.99079	7.80059	7.93193	6.70608	7.82029	7.68234	7.68787	7.65624	7.68921	7.5516	7.66623	7.86261	7.85612	7.67645	7.71794	7.66316	4.97901	7.76155	4.241	2.31814	7.95251	4.47355	5.15314	7.50943	3.00996	4.67768	5.11294	4.06767	3.00495	1.00165	7.97893	7.16617
phosphoethanolamine	clus_8	HMDB00224	5.0166	4.44485	3.1858	6.39232	7.78063	5.12091	4.4069	7.86261	7.88478	4.34357	2	0	7.72008	5.04222	5.29412	7.15661	5.9265	5.43522	5.30465	6.26867	3.57333	5.79788	5.52769	5.98053	4.53103	6.21676	5.46526	5.13673	8.02656	5.83644	5.55792	6.92934	5.42626	6.25656	6.21865	7.74595	6.5704	6.75935	5.44802	5.26535	5.77924	5.78371	5.61653	5.33071	5.84252	6.1599	7.94868
3-phosphoglycerate	clus_8	HMDB00807	4.60018	2.84093	5.98401	6.14975	8.00949	0.998368	6.10767	4.22736	4.02003	5.27421	5.75489	6.32193	4.81529	7.83377	6.96567	6.50239	7.98642	7.4469	4.98377	5.37534	6.22765	6.43243	3.30584	3.31115	8.00187	5.95211	3.78892	4.67026	2.81667	8.02297	5.06283	5.70083	5.04439	6.03453	5.45052	5.48677	5.18991	5.62554	5.90667	8.0152	5.72702	4.60792	4.62137	4.7082	7.87095	4.91499	7.97002
AMP	clus_8	HMDB00045	5.63335	0	7.09061	6.9542	2.59354	7.15822	6.5294	6.37836	7.00067	6.35359	6.75489	7.20945	5.86765	6.09543	7.76098	4.62878	6.28759	8.00755	7.63336	6.85557	7.11638	7.11765	6.89718	7.2244	7.17169	4.35726	7.43145	7.59478	6.5134	7.16498	7.46353	6.64783	6.24793	7.11765	6.15986	4.34357	4.64847	6.98847	7.09268	6.68031	6.34417	6.81532	7.20336	6.45358	6.53433	7.25989	7.15683
niacinamide	clus_8	HMDB01406	6.89317	7.58146	7.02368	4.90689	7.50055	7.94701	7.726	2.98547	2.33356	7.71794	7.29462	7.55459	7.23108	7.72287	7.95562	5.53656	4.71604	5.33071	6.8603	8.02089	7.89909	7.74889	4.97579	5.68194	6.18011	7.96382	7.96686	7.78887	7.71902	7.73201	5.36621	6.49178	7.83289	7.28272	5.77193	7.83345	4.20096	7.7096	7.6996	3.18045	7.65624	7.76662	7.35652	7.57472	7.45523	7.781	7.569
alpha-glycerophosphocholine	clus_8	HMDB00086	7.22357	7.17223	6.60275	7.48382	6.96556	6.21865	7.18364	7.81993	6.5719	6.50816	6.6865	6.26679	5.70985	6.86483	7.15133	7.4755	6.79065	7.25035	7.08545	7.11099	7.49131	7.24554	7.51035	7.5377	7.0228	7.54661	7.43954	7.19193	6.80387	7.01222	6.73541	7.16498	6.94251	7.3543	7.3973	6.95351	7.08071	7.33367	7.32477	7.05677	6.93206	6.50816	6.64012	4.76273	7.32495	7.22135	2.55247
sucrose	clus_8	HMDB00258	7.10031	8.01357	7.07967	6.16993	6.69457	6.52849	6.36089	6.5075	6.96544	8.01146	7.40088	6.71425	7.78762	6.20167	7.30666	7.02153	7.74673	7.23108	5.91149	7.06778	6.57849	7.31895	6.56796	7.03238	7.31583	7.75776	6.87345	7.72487	6.36089	7.06864	5.77924	7.68213	5.78136	5.51455	6.19932	5.64283	6.65354	5.26825	7.82577	6.7087	7.58515	4.7787	0.995158	7.87095	7.61245	4.39957	7.75307
lactose	clus_8	HMDB00186	7.98642	4.57766	2.82141	7.88874	5.90217	7.95279	4.01328	4.06767	6.09647	6.82844	5.16993	8.00562	6.27713	7.26046	3.00495	7.26176	4.4069	7.99044	7.96276	7.726	7.905	5.7455	7.95	7.91674	6.6108	7.38353	5.90202	6.08993	8.00376	5.48677	4.62137	7.35859	5.72792	6.71694	5.12091	6.92934	7.12975	6.57849	4.35726	7.10031	7.73714	2.01002	5.01997	0	7.23108	5.68179	7.70923
4-hydroxybenzaldehyde	clus_8	HMDB11718	6.26867	6.00167	6.03005	2.54373	2.55218	5.60555	2.55218	6.84932	6.91711	7.20583	6.88264	7.62205	6.84417	2.56521	6.65482	6.33692	6.57635	7.13069	7.85095	6.49723	2.53548	7.0329	6.05799	2.53548	6.41997	6.56191	6.74853	6.5125	6.60682	6.26001	6.84932	6.71998	7.25739	5.31324	2.53958	6.15998	6.54158	5.70933	5.8834	6.66591	7.20336	7.04634	6.96611	7.12026	5.76438	5.62398	7.72818
C56:1 TAG	clus_8	Not Found	2.32964	2.3497	2.33356	2.32193	2.32964	7.44726	2.32964	2.31069	2.33356	2.33356	6.71425	5.72792	2.32576	2.34153	2.32576	6.87244	2.32964	2.32576	2.31439	2.32964	2.31439	6.94285	2.31069	7.72972	5.09586	7.32477	7.68371	7.15345	2.32964	2.33356	2.31069	2.33356	2.32193	2.31814	7.16819	2.33356	7.28488	7.43522	7.49429	7.16325	2.31069	2.33356	6.99937	4.65152	2.32576	2.32576	7.48963
adenosine	clus_8	HMDB00050	7.63999	6.58563	5.67212	6.06609	5.6035	7.30998	5.99712	6.55308	6.44149	6.13911	7.87036	6.6865	5.68179	6.79839	6.45358	7.72972	6.32471	6.93028	7.11638	5.41022	6.93162	5.31324	4.78408	3.68843	6.7115	5.92957	7.10498	7.49075	7.06778	7.59242	5.82962	6.5719	6.97728	6.82174	5.99021	0.502504	5.63742	5.56684	6.99896	6.97728	5.94834	6.26001	6.93206	7.27878	7.26936	6.51853	4.03609
nonanoylcarnitine	clus_9	HMDB13288	6.32471	6.80839	6.73399	4.16993	6.98891	6.89562	7.45931	7.46353	7.12295	8.03439	6.39232	4.24793	6.77935	6.92837	6.2197	7.16649	7.81375	7.05602	7.43522	7.54065	7.93993	7.29186	5.64496	6.89641	7.28813	7.76407	7.73057	7.04196	6.14963	7.54539	7.37352	3.92645	6.76818	6.43243	7.70166	6.18054	6.08176	7.3511	7.1226	6.06446	7.70398	6.24055	7.87458	6.76604	5.7909	5.96402	6.07245
acetylcarnitine	clus_9	HMDB00201	7.89649	7.96449	6.42433	7.3837	7.53272	7.80742	7.65468	7.98904	7.25532	5.23554	7.84549	7.90689	7.69919	7.77938	7.65647	7.60459	7.48419	7.87716	7.34241	7.60258	7.77558	7.6599	7.45558	7.27094	7.59748	7.78907	7.83838	7.89152	7.89649	7.455	2.57245	7.85934	7.81378	7.0759	7.38025	7.35859	7.7711	7.49914	7.69299	7.21369	5.18423	7.78699	7.79496	7.76769	7.67799	7.55935	7.48219
oleylcarnitine	clus_9	Not Found	3.91986	7.90723	7.40321	7.20945	3.00996	7.63138	8.02656	7.98352	7.42934	7.37661	7.88874	7.89482	7.75424	7.9977	7.83946	7.92257	7.89649	3.46514	7.88721	7.79397	1.57982	1.58238	7.57784	7.28007	7.61988	7.69299	7.58515	7.82594	7.89029	7.98229	5.29616	4.41431	7.65821	7.60961	6.95442	7.97638	7.26748	7.83248	7.75141	7.0345	7.27748	7.56124	7.60685	7.77436	7.80728	7.72698	2.29275
heptanoylcarnitine	clus_9	HMDB13238	4.47423	6.50312	7.76662	4.85798	4.47423	4.85005	4.82331	5.87829	5.67212	3.01502	4.85798	7.99435	4.866	2.01689	8.0132	5.15314	5.26535	6.38556	5.70933	6.08622	5.78851	5.41741	5.33161	4.3079	5.17846	6.74018	6.21768	7.00998	5.41022	8.00567	6.9435	8.03439	6.18982	7.74223	7.58751	4.88231	7.96085	7.89316	3.55635	8.00949	7.82611	7.5374	7.67689	1.58758	7.86471	7.83308	3.7595
hexanoylcarnitine	clus_9	HMDB00705	5.33959	6.67885	7.78023	8.00562	3.59686	6.13971	8.02089	6.46042	8.02297	7.35859	5.9542	4.85798	6.29578	6.28141	5.96402	4.0742	1.00332	5.73737	2.31439	2.81667	4.50888	4.69277	3.98063	7.95139	4.17681	5.65494	5.22252	6.45017	6.34291	4.54621	6.93206	4.02003	5.97728	7.47963	7.71531	7.90978	3.65953	7.86919	5.65494	7.89649	6.89718	4.02003	7.64928	5.25659	4.39957	4.46679	7.80157
decanoylcarnitine	clus_9	HMDB00651	6.57635	6.69382	7.60011	7.8009	6.77731	7.09692	7.90266	6.07895	6.26001	7.505	7.14975	4.32193	7.15133	6.81192	6.97728	5.26825	6.36089	7.17169	4.23414	7.08954	6.0464	6.87141	5.97095	7.99633	5.94052	6.34129	5.25981	6.65742	5.99712	6.11795	7.51801	4.10793	5.2854	7.77519	7.41415	1.00501	7.86626	7.42703	3.8757	8.02089	6.78716	5.61293	7.45558	5.40122	4.0066	3.91334	7.78357
lauroylcarnitine	clus_9	HMDB02250	4.87411	4.6398	7.38553	7.67948	5.33959	7.97565	7.95112	4.93021	2.59791	7.13358	5.35755	5.20945	4.25494	5.21358	5.59418	4.37806	5.5419	6.29578	7.76263	6.24949	5.59649	6.09856	7.76955	7.74297	0	6.85176	5.18423	6.16958	6.06446	3.71897	7.01029	4.72398	1	7.66695	7.25493	7.93435	7.67574	7.67545	7.59708	7.83327	7.06366	7.98817	7.68371	7.99044	7.83308	7.96732	7.71557
uracil	clus_9	HMDB00300	6.81697	6.46877	7.01222	6.89482	7.19372	7.41415	6.96556	6.95485	6.94148	6.40696	7.48382	7.09803	7.21155	6.67056	6.25824	6.28332	6.26867	6.2391	5.62554	6.69457	7.08545	6.77029	6.78716	5.81396	6.25824	6.80324	7.51035	6.28134	6.72268	5.31187	6.88536	6.3716	6.02237	6.70329	6.97728	6.84144	7.46346	5.86355	5.92957	7.02324	5.82962	7.37661	6.98837	6.81859	6.1599	5.25659	6.8319
thymine	clus_9	HMDB00262	3.33295	2.02392	5.06965	4.45943	4.01328	6.07753	4.26203	5.61653	5.38438	4.93146	4.64386	6.62936	5.05272	7.88621	7.58235	7.93993	3.33295	7.9847	3.795	8.0152	4.68518	5.38352	2.57245	4.79175	7.82668	7.98559	6.03672	2.30702	7.99223	7.85291	4.73187	0	7.92481	5.99021	5.16149	2.59791	7.92266	4.98377	5.00413	5.47755	4.97579	4.66711	5.25981	5.68179	4.91499	7.85214	7.84847
hypoxanthine	clus_9	HMDB00157	6.66591	5.49116	5.83644	6.96578	4.4069	5.89725	7.30959	6.34417	6.13911	7.40321	7.30378	6.82018	3.91334	3.02533	7.39589	7.05385	6.92982	6.97728	7.7561	5.95042	6.966	7.58751	5.72702	6.67869	5.68179	7.71925	7.51801	7.53626	7.28148	6.77523	7.83838	6.42433	4.85798	6.41578	4.99184	7.9645	6.26976	5.53656	5.51025	5.18709	4.88313	7.79372	6.58268	4.39957	4.53103	7.00022	7.47471
xanthine	clus_9	HMDB00292	7.67645	7.82035	7.59242	7.80735	7.65468	7.56506	7.80059	7.88644	7.83345	7.60776	7.96	7.7879	7.83308	7.27032	7.06693	7.4105	7.71201	7.65647	7.55283	7.57967	7.42703	7.85752	7.18421	7.7948	7.74067	7.8318	7.92146	7.9873	4.26203	7.83996	3.30584	7.65284	7.53916	7.32787	7.5575	7.34036	7.31059	7.40216	7.23639	7.51672	6.84932	7.83345	7.6423	7.80728	6.83143	6.95397	7.18468
uridine	clus_9	HMDB00296	7.38197	7.66806	7.28422	7.62205	7.23338	7.51909	7.77391	7.39863	7.8269	7.26502	7.83289	7.42626	7.49617	7.28985	7.50422	7.74955	7.47594	7.58235	7.59731	7.76038	7.45953	7.63138	7.63528	7.64046	7.60499	7.67297	7.98352	7.52125	7.77391	7.60011	7.78231	7.33115	7.33092	6.97728	7.63857	6.96544	7.40902	7.58264	6.08036	7.68363	7.1252	7.71794	7.13521	7.42162	7.05602	7.47174	7.54779
malate	clus_10	HMDB00744	7.26243	7.37254	7.37661	6	6.97728	6.85915	7.15295	7.35652	6.66255	7.01222	7.43463	7.17991	6.79255	6.56274	7.05602	7.08545	6.68031	6.76604	6.75935	6.59166	6.6648	6.75714	6.64012	6.24645	5.84252	6.23523	6.36137	7.22013	7.01188	7.11225	7.30431	7.60776	7.69349	7.78817	6.93119	7.10147	7.2935	7.59731	7.50188	7.43399	7.38194	7.60011	7.21283	7.64923	6.54995	7.51222	7.20294
alpha-ketoglutarate	clus_10	HMDB00208	7.51672	7.71321	7.83345	7.15987	7.47594	7.72883	7.74673	7.92722	7.3944	7.57691	7.8392	7.56986	7.76769	7.12575	7.43009	7.68921	7.45092	7.57472	7.45953	7.78731	7.64752	7.4225	7.54074	7.4755	7.30666	7.58998	7.5705	7.93174	7.63999	7.48852	7.67689	7.84645	8.00562	7.97565	7.60961	7.37661	7.73372	7.77558	7.8318	7.75357	7.57784	7.94649	7.73057	7.82668	7.30666	7.74747	7.64417
isocitrate	clus_10	Not Found	7.16325	6.97728	6.96544	5.85798	6.79065	6.36464	6.73653	7.20336	6.22082	6.76161	6.76818	6.76818	6.96567	4.84794	6.29578	6.89641	5.71936	5.89235	5.19254	6.19041	6.0887	6.31161	5.77924	5.50563	5.65317	6.66065	6.47628	6.83845	7.0787	6.44149	7.2593	7.15459	6.85798	6.87141	6.11928	6.60275	6.49722	6.89641	7.07237	6.19041	6.88536	6.82844	6.88536	7.10975	5.09586	6.59583	6.65674
aconitate	clus_10	HMDB00958	6.60682	6.11669	5.7566	3	5.80055	1.99674	5.47755	6.59726	3.1858	5.34858	5.70044	5.93074	6.03231	7.87327	4.96237	5.91149	2.59354	4.65152	7.89909	4.10103	3.68843	4.79951	7.92146	7.7561	7.91391	4.28743	7.88644	5.66384	5.37534	8.03439	6.62597	6.91711	6.47573	6.13971	3.45379	5.72899	5.88837	5.83897	5.85974	5.57303	6.30915	5.9121	5.82962	6.41997	7.99044	5.98714	5.51477
orotate	clus_10	HMDB00226	7.18364	6.78058	7.23573	5.12928	6.94183	6.84679	5.80055	7.01029	6.49178	6.3716	6.62936	6.30378	6.6692	6.53041	6.36804	5.86355	6.97728	5.86765	4.73945	4.77067	5.91149	5.60555	5.39999	5.78851	5.81694	6.64695	6.15985	6.15008	6.1288	6.24055	7.28648	6.82844	6.58496	6.98858	4.63628	6.52436	6.87731	5.44171	6.77835	5.9265	5.75337	5.93647	6.07895	6.96567	6.0761	5.86765	5.45414
succinate/methylmalonate	clus_10	Not Found	4.33627	4.91608	4.19081	7.55459	7.92102	7.74223	2.81667	7.85055	8.02869	7.90357	7.9542	7.93074	7.92595	7.45473	7.64923	7.72304	7.76716	7.69215	7.29816	7.69789	7.62622	7.82011	7.87458	7.58264	7.76769	7.7322	7.73714	7.86802	7.88406	2.59791	4.50166	4.48176	4.58496	7.95853	7.51128	7.66022	7.72739	2.31439	7.78286	7.86523	7.6905	1.00501	7.70398	8.00187	7.22135	7.89565	7.28235
citrate	clus_10	Not Found	7.61766	7.53196	7.505	7.12928	7.54854	7.3888	7.37312	7.43954	7.505	7.42934	7.57743	7.56224	7.42162	7.09281	7.23108	7.3511	7.31883	7.32495	6.89641	7.43399	7.10614	7.13808	7.02112	6.97728	7.23108	6.98816	7.19382	7.31031	7.48419	7.505	7.6905	7.72499	7.60733	7.52686	7.28272	7.48021	7.34416	7.39378	7.39173	7.59498	7.35652	7.63797	7.54824	7.67085	6.98879	7.42162	7.09946
glycerol	clus_10	HMDB00131	8.02656	8.04343	7.26502	3.80735	7.69789	7.96997	7.78063	4.88313	7.67487	7.739	3.70044	3.32193	8.01884	8.00957	6.1394	3.98702	5.90217	7.99617	7.51469	4.4069	7.56781	7.81378	7.33933	6.87244	7.58235	7.74503	7.63528	5.71794	2.00664	2.82141	7.05315	6.78871	7.78136	7.5499	7.24554	7.15459	7.40108	7.21491	7.13243	7.19372	6.32677	7.75976	6.84932	7.58993	7.08849	7.83946	7.74688
2-hydroxyglutarate	clus_10	Not Found	7.33716	7.49801	7.70372	6.87036	7.20374	7.19769	7.34623	7.83838	7.40321	7.91596	7.61471	7.15987	7.24075	5.77628	6.95397	7.35974	6.88075	6.98879	6.78526	7.14257	7.21491	7.14819	7.20336	6.70608	7.08849	7.02033	7.66316	7.65787	7.57967	7.49679	7.6423	7.62295	7.5157	7.6599	7.363	7.27465	7.24098	7.57525	7.88492	7.48419	7.86861	7.70372	7.31315	7.47993	6.29578	7.23108	7.4444
inositol	clus_10	Not Found	7.78731	7.84764	8.01146	7.07682	7.18364	7.5575	7.28148	7.97244	7.62295	7.48852	7.8009	7.45121	7.71315	6.87776	7.17169	7.41879	7.56418	7.64195	7.31603	7.66197	7.67545	7.82641	7.64928	7.58999	7.84582	7.6996	7.90406	7.6783	7.73985	7.58469	7.79496	7.80042	7.7211	7.87587	6.83432	7.31256	7.50852	7.61905	7.90791	7.69789	7.62113	7.94043	7.59965	7.88335	7.33401	7.69215	7.3494
hydroxyphenylpyruvate	clus_10	HMDB00707	6.96556	6.48605	6.45844	6.88264	6.9177	6.48126	6.98891	6.96611	7.11225	6.95351	7.17991	6.65821	7.00022	1.17077	1.16288	1.1572	1.16482	1.16288	1.1572	1.16482	7.31603	6.97728	6.65413	7.39378	6.83143	7.07237	7.37352	7.40337	7.66923	7.32188	7.40691	7.94043	7.67243	2.31814	7.78817	7.87846	3.2852	7.89909	7.36699	2.81667	7.85055	8.02297	7.89234	7.96148	1.16288	1.16288	7.29941
indolelactate	clus_10	HMDB00671	7.12159	6.02541	6.77523	7.52356	7.30959	1.29037	7.46765	7.73057	7.90978	1.29895	7.74819	6.61471	7.5281	7.03619	7.25989	1.28829	6.62182	7.06693	7.58264	7.81375	7.48343	7.26425	6.74853	7.89316	7.26936	7.95833	7.72397	2.78933	7.83327	7.71085	5.97095	7.78699	7.14975	6.84679	7.66695	7.72499	7.0707	7.09583	7.80754	7.91493	6.99937	7.48852	6.69534	7.43009	1.29461	7.48807	6.70902
oxalate	clus_10	HMDB02329	7.69078	7.52355	7.51317	7.17991	7.52474	7.58751	7.58734	7.72397	7.14412	7.27465	7.60733	7.2854	7.14105	5.36686	5.56376	6.30141	6.10767	5.91664	5.88772	6.84282	6.56359	7.05456	7.08447	7.21491	7.41309	7.41606	7.32193	7.75081	7.64735	7.51317	7.56312	7.5691	7.37504	7.24554	7.0759	7.33115	7.27621	7.45147	7.3418	6.96556	7.19382	7.3944	7.04255	7.0228	5.21805	5.50092	5.60113
adenine	clus_10	HMDB00034	6.56086	6.73784	6.27921	6.32193	6.28759	6.11928	6.72268	6.58268	7.04634	6.78871	6.49185	6.91886	7.01155	7.78629	4.65152	7.91088	4.97064	7.82024	3.4482	4.82331	6.02478	6.07753	4.83446	5.30465	5.40122	6.37497	6.72218	6.54268	6.76384	6.60275	6.42816	6.15998	6.88264	6.57422	5.69114	6.22082	6.70639	6.1499	6.81552	6.84282	6.19866	6.97728	6.53805	7.53598	7.73384	7.72008	7.89388
glucuronate	clus_10	Not Found	5.57303	6.60158	7.03505	8.01123	6.1288	6.94285	6.82995	6.27326	7.47186	7.64542	6	5.9542	6.2197	7.39281	7.87095	7.61184	7.87781	0	7.74955	7.96298	2.99026	4.08079	5.67284	1.99351	7.25035	6.1791	5.06283	6.02714	5.6035	4.97901	5.22252	5.02504	6.55459	6.67559	7.91188	5.83644	6.69336	6.6366	6.12067	7.33716	7.54074	5.8621	4.78408	6.62563	7.29743	7.75424	7.13796
gentistate	clus_10	Not Found	7.57967	5.953	4.88231	7.40088	7.55638	6.66154	4.92318	7.18421	7.95251	4.48176	7.09803	6.42626	6.20004	7.58708	3.32741	6.47078	7.22357	7.88952	6.47078	6.75025	7.85706	5.89725	7.33066	7.97403	7.94974	7.44786	6.05799	7.34485	7.73294	7.20583	7.20336	7.63797	5.49185	5.23936	7.29186	7.79372	6.55606	4.68518	7.11269	7.90881	5.33161	7.15459	6.03672	6.43687	7.57472	5.05272	6.73446
4-hydroxymandelate	clus_10	HMDB00822	6.94183	7.11754	6.76161	6.26679	7.08954	6.58914	7.26243	7.45558	6.45844	6.45844	7.58496	6.85798	7.25989	1.00844	3.17516	7.86314	6.5294	5.84252	7.84482	7.73985	5.53656	6.05619	5.18423	6.65077	5.89235	3.43182	6.68174	6.88624	6.19041	6.22082	6.82478	7.37661	6.82018	7.10732	6.77029	7.38553	7.09066	7.74955	7.63897	7.17348	6.81235	7.75288	7.26842	7.48807	5.53268	6.03231	0.987432
[truncated: 46 more columns]

## Sheet: Fig.1B
Phospholipid Biosynthesis	Methionine Metabolism	Tryptophan Metabolism	Spermidine and Spermine Biosynthesis	Glycolysis
2	2.2	2.5	2.6	1.7

## Sheet: Fig.1C
Histidine Metabolism	Methionine Metabolism	Spermidine and Spermine Biosynthesis
1.6	1.75	2

## Sheet: Fig.1D
Citric Acid Cycle	Gluconeogenesis	Pyruvate Metabolism	Starch and Sucrose Metabolism
1.64	1.65	1.7	1.85

## Sheet: Fig. 2A
	PBH.fasting.avg	Asx.fasting.avg	T0.p	T0.FDR	T0.logFC	T0.FC
glucose	11.6	11.9	0.00361	0.0682	-0.334	-1.26
glucose-6-phosphate	27.3	27.3	0.998	0.998	0.000379	1
3-phosphoglycerate	17.4	17.9	0.195	0.484	-0.469	-1.38
pyruvate	18.4	19.3	4.41e-05	0.00195	-0.845	-1.8
lactate	24.2	24.7	0.0102	0.108	-0.457	-1.37
beta-hydroxybutyrate	20.6	19.7	0.0451	0.231	0.861	1.82
aconitate	20.7	20.3	0.0273	0.201	0.383	1.3
isocitrate	21.4	21	0.007	0.0937	0.428	1.34
succinate	23.2	22.8	0.0326	0.216	0.438	1.35
alanine	18.1	18.5	0.0185	0.169	-0.388	-1.31
tryptophan	17.7	18.2	0.00695	0.0937	-0.486	-1.4
tyrosine	16	16.4	0.0224	0.188	-0.384	-1.3
leucine	20.9	21.3	0.0193	0.171	-0.398	-1.32
isoleucine	20.2	20.6	0.0342	0.221	-0.372	-1.29
phenylalanine	20.9	21.3	0.00323	0.0664	-0.411	-1.33
methionine	16.5	16.9	0.00739	0.0937	-0.447	-1.36
valine	20.5	20.8	0.0262	0.201	-0.343	-1.27
threonine	16.8	17.3	0.0174	0.165	-0.489	-1.4

## Sheet: Fig. 2B
	PBH.30m.avg	Asx.30m.avg	T30.p	T30.FDR	T30.logFC	T30.FC
glucose	11.8	12.2	0.00391	0.115	-0.331	-1.26
glucose-6-phosphate	27	27	0.981	0.994	0.00404	1
3-phosphoglycerate	16.8	17	0.674	0.902	-0.151	-1.11
pyruvate	19.5	20.1	0.00245	0.0928	-0.608	-1.52
lactate	24.7	25	0.178	0.548	-0.236	-1.18
beta-hydroxybutyrate	18.6	18	0.199	0.549	0.547	1.46
aconitate	20.4	20.1	0.123	0.518	0.265	1.2
isocitrate	21	20.6	0.0108	0.179	0.403	1.32
succinate	22.5	22.2	0.165	0.548	0.282	1.22
alanine	18.6	18.8	0.204	0.55	-0.206	-1.15
tryptophan	17.9	18.2	0.0454	0.367	-0.356	-1.28
tyrosine	16.6	16.9	0.122	0.518	-0.257	-1.19
leucine	21.4	21.7	0.0755	0.45	-0.3	-1.23
isoleucine	20.8	21.1	0.0641	0.435	-0.324	-1.25
phenylalanine	21.1	21.4	0.0293	0.278	-0.3	-1.23
methionine	17.1	17.4	0.0572	0.412	-0.313	-1.24
valine	20.7	21	0.0591	0.412	-0.289	-1.22
threonine	17	17.4	0.0807	0.45	-0.356	-1.28

## Sheet: Fig. 2C
	PBH.120m.avg	Asx.120m.avg	T120.p	T120.FDR	T120.logFC	T120.FC
glucose	11.6	11.8	0.0873	0.436	-0.192	-1.14
glucose-6-phosphate	27.3	27.3	0.669	0.882	0.0741	1.05
3-phosphoglycerate	17.3	16.3	0.00545	0.108	1.03	2.04
pyruvate	19.1	19.3	0.185	0.6	-0.259	-1.2
lactate	24.5	24.5	0.639	0.876	0.0815	1.06
beta-hydroxybutyrate	18.7	18.5	0.567	0.875	0.242	1.18
aconitate	20.5	20	0.00175	0.0581	0.553	1.47
isocitrate	21.5	21	0.00309	0.082	0.472	1.39
succinate	23.1	22.7	0.128	0.52	0.31	1.24
alanine	18.5	18.6	0.81	0.921	-0.0389	-1.03
tryptophan	17.7	18.1	0.0326	0.261	-0.381	-1.3
tyrosine	16.3	16.5	0.406	0.81	-0.137	-1.1
leucine	20.6	20.9	0.0478	0.331	-0.335	-1.26
isoleucine	19.9	20.2	0.0805	0.429	-0.305	-1.24
phenylalanine	20.9	21.2	0.0487	0.331	-0.27	-1.21
methionine	16.5	16.8	0.0776	0.429	-0.29	-1.22
valine	20.5	20.7	0.0913	0.44	-0.258	-1.2
threonine	16.8	17.1	0.141	0.522	-0.299	-1.23
malate	21.7	21.3	0.0158	0.191	0.457	1.37

## Sheet: Fig.3A
Time	Hyp														Non-Hyp													Non-Surg
0	20.9544	20.7375	19.5892	21.1606	20.8799	21.1926	21.0702	21.0688	20.9253	20.3697	20.9798	20.5293	20.8144		20.4333	20.7127	20.9592	20.8355	21.0958	21.2872	21.3726	21.6492	21.2336	20.8182				21.711	21.0122	21.6303	21.5828	21.3833	21.3689	21.1489	21.4392
30	22.3703	21.7555	21.8449	21.814	21.7066	22.2847	22.1874	20.4377	22.0542	21.6919	22.0807	21.9645	21.7769		22.065	21.8705	21.7335	21.4951	22.0374	21.7231	22.3394	22.4569	22.2386	22.1121				22.165	21.5008	22.1277	21.6668	21.6867	21.5286	21.4489	21.1906
120	20.4622	20.0388	20.7106	20.4394	20.6002	20.3398	20.5556	22.0307	20.6523	19.5885	20.7268	20.3359	20.1162		20.6199	20.3234	20.5351	20.5126	20.415	21.1776	21.1802	20.8059	21.3191	20.5207				22.0983	20.8407	21.7907	21.2352	21.2768	21.4166	21.3081	21.0879

## Sheet: Fig. 3B
Time	Hyp														Non-Hyp													OW
0	20.2917	20.0618	18.9477	20.4721	20.4273	20.4066	20.6066	20.4711	20.1838	19.6954	20.3995	19.6457	19.8836		19.6449	20.1744	20.4147	20.0185	20.23	20.61	20.5213	21.0393	20.7015	20.0674				21.2312	20.1397	20.7833	20.8883	20.7052	20.5058	20.5055	20.6986
30	21.876	21.2323	21.2641	21.2571	21.2488	21.6844	21.7631	19.7255	21.4401	21.0481	21.4992	21.3212	21.0574		21.409	21.3204	21.2402	20.8688	21.41	21.2297	21.744	21.9748	21.8648	21.4817				21.5701	20.6629	21.3841	20.9997	21.1293	20.8598	20.8877	20.5165
120	19.8443	19.4277	19.8586	19.7598	19.9145	19.4731	19.99	21.4694	19.8436	19.0403	19.9764	19.5818	19.0222		19.698	19.7324	19.8967	19.6549	19.7535	20.4255	20.3209	20.0325	20.7696	19.6378				21.5022	20.1082	20.8688	20.537	20.5386	20.6446	20.6654	20.3083

## Sheet: Fig. 3C
Time	Hyp														Non-Hyp													OW
0	20.5598	20.1606	19.3229	20.6932	20.6103	21.022	20.8465	20.6849	20.6839	19.7807	20.8519	20.0359	20.449		20.0415	20.252	20.6358	20.5618	20.5408	21.0238	20.7427	21.2558	20.8996	20.3945				21.3156	20.3083	21.0934	21.1683	21.0434	21.1569	20.9458	21.2902
30	21.5375	20.9783	21.0551	21.1918	21.1398	21.7109	21.512	20.4468	21.3512	20.7575	21.4106	21.2382	21.1057		21.183	21.1159	21.213	20.9876	21.3075	21.2839	21.5473	21.827	21.5386	21.4431				21.3885	20.7237	21.3784	20.9838	21.2314	20.9832	21.0709	20.819
120	20.4246	19.9259	20.0954	20.3977	20.3737	20.6441	20.5624	21.3402	20.5707	19.5282	20.8114	20.1361	20.2437		20.0996	20.2051	20.5185	20.4538	20.2491	20.9086	20.8845	20.6109	21.1306	20.4311				21.4881	20.3083	21.3136	20.8191	21.0029	21.0784	21.0643	20.9328

[truncated: 92 more sheets: Fig. 3D, Fig.3E, Fig.3F, Fig. 3G, Fig. 3H, Fig. 3I, Fig. 3J, Fig. 3K, Fig. 3L, Fig. 3M, Fig. 3N, Fig. 3O, Fig. 4A, Fig. 4B, Fig. 4C, Fig. 4D, Fig. 4E, Fig. 4F , Fig. 4G, Fig. 4H …]
